# Supplementary material for: Integrated Multi‐Omics Analysis and Cross‐Model Validation Reveal Mitochondrial Signatures in Alzheimer's Disease
Source: CNS Neurosci Ther. 2025 Oct 27;31(10):e70634. doi: 10.1111/cns.70634 (PMC12559030; doi:10.1111/cns.70634)
Supplement: Supplementary file 2 — Tables S1–S12: cns70634‐sup‐0002‐TableS1‐S12.xlsx. [file CNS-31-e70634-s001.xlsx]

## Sheet: Table S1 characteristics
Supplementary Table 1. The clinical characteristics of the ROSMAP and ADNI samples.
Characteristics of ROSMAP miRNA Cohorts													Characteristics of ADNI mRNA Cohorts
	CONTROL N=180	MCI N=111	AD N=147	OTHER N=12	p.overall	p.CONTROL vs MCI	p.CONTROL vs AD	p.CONTROL vs OTHER	p.MCI vs AD	p.MCI vs OTHER	p.AD vs OTHER			CONTROL N=246	MCI N=383	AD N=114	p.overall	p.CN vs MCI	p.CONTROL vs AD	p.MCI vs AD
study:					0.022	0.130	0.694	0.163	0.093	0.093	0.163		Age	74.3 (5.75)	72.0 (7.42)	74.6 (7.58)	<0.001	<0.001	0.909	0.001
MAP	76 (42.2%)	60 (54.1%)	58 (39.5%)	2 (16.7%)									DXCHANGE:				.	<0.001	<0.001	<0.001
ROS	104 (57.8%)	51 (45.9%)	89 (60.5%)	10 (83.3%)									Conversion: MCI to Dementia	0 (0.00%)	0 (0.00%)	17 (14.9%)
sex:					0.807	1.000	1.000	1.000	1.000	1.000	1.000		Conversion: NL to MCI	0 (0.00%)	10 (2.61%)	0 (0.00%)
Male	106 (58.9%)	60 (54.1%)	88 (59.9%)	7 (58.3%)									Reversion: Dementia to MCI	0 (0.00%)	1 (0.26%)	0 (0.00%)
Female	74 (41.1%)	51 (45.9%)	59 (40.1%)	5 (41.7%)									Reversion: MCI to NL	2 (0.81%)	0 (0.00%)	0 (0.00%)
educ	16.6 (3.67)	16.5 (3.44)	16.5 (3.94)	19.2 (2.96)	0.094	0.988	0.974	0.086	1.000	0.070	0.061		Stable: Dementia	0 (0.00%)	0 (0.00%)	61 (53.5%)
race	1.02 (0.13)	1.01 (0.09)	1.04 (0.20)	1.08 (0.29)	0.175	0.976	0.495	0.469	0.357	0.388	0.795		Stable: Dementia to Dementia	0 (0.00%)	0 (0.00%)	36 (31.6%)
apoe_genotype:					.	0.311	<0.001	0.311	0.311	0.457	0.609		Stable: MCI	0 (0.00%)	213 (55.6%)	0 (0.00%)
22	2 (1.11%)	0 (0.00%)	0 (0.00%)	0 (0.00%)									Stable: MCI to MCI	0 (0.00%)	159 (41.5%)	0 (0.00%)
23	27 (15.0%)	12 (10.8%)	14 (9.52%)	0 (0.00%)									Stable: NL	171 (69.5%)	0 (0.00%)	0 (0.00%)
24	3 (1.67%)	2 (1.80%)	5 (3.40%)	1 (8.33%)									Stable: NL to NL	73 (29.7%)	0 (0.00%)	0 (0.00%)
33	118 (65.6%)	66 (59.5%)	67 (45.6%)	7 (58.3%)									Education	16.4 (2.68)	16.0 (2.79)	16.0 (2.94)	0.129	0.126	0.362	0.999
34	29 (16.1%)	30 (27.0%)	56 (38.1%)	4 (33.3%)									Race:				0.256	0.258	0.258	0.767
44	1 (0.56%)	1 (0.90%)	5 (3.40%)	0 (0.00%)									Am Indian/Alaskan	1 (0.41%)	1 (0.26%)	0 (0.00%)
age_at_visit_max	82.8 (4.98)	84.0 (4.43)	85.1 (3.99)	81.1 (6.95)	<0.001	0.135	<0.001	0.578	0.246	0.151	0.019		Asian	2 (0.81%)	5 (1.31%)	4 (3.51%)
age_first_ad_dx	85.5 (.)	81.4 (3.43)	82.9 (4.38)	81.5 (5.74)	0.651	0.833	0.938	0.834	0.861	1.000	0.831		Hawaiian/Other PI	0 (0.00%)	2 (0.52%)	0 (0.00%)
age_death	83.9 (5.74)	85.0 (4.86)	86.1 (4.67)	81.9 (7.41)	0.001	0.328	0.002	0.561	0.394	0.208	0.043		Black	16 (6.50%)	11 (2.87%)	3 (2.63%)
cts_mmse30_first_ad_dx	28.0 (.)	25.7 (3.50)	21.0 (5.55)	13.4 (6.89)	<0.001	0.980	0.591	0.069	0.189	<0.001	0.002		White	226 (91.9%)	357 (93.2%)	106 (93.0%)
cts_mmse30_lv	28.4 (1.51)	26.6 (2.52)	12.8 (8.68)	13.2 (7.79)	<0.001	0.031	0.000	0.000	0.000	0.000	0.991		More than one	1 (0.41%)	5 (1.31%)	1 (0.88%)
pmi	7.99 (7.80)	8.04 (5.04)	7.26 (5.24)	6.32 (3.03)	0.577	1.000	0.727	0.814	0.756	0.808	0.961		Unknown	0 (0.00%)	2 (0.52%)	0 (0.00%)
braaksc	2.76 (1.23)	3.17 (1.15)	4.03 (1.20)	2.92 (1.24)	<0.001	0.025	0.000	0.973	<0.001	0.898	0.012		GENDER:				0.006	0.056	0.009	0.131
ceradsc	2.79 (1.11)	2.63 (1.12)	1.69 (0.98)	2.67 (1.30)	<0.001	0.615	0.000	0.981	<0.001	1.000	0.014		Female	129 (52.4%)	167 (43.6%)	40 (35.1%)
cogdx	1.00 (0.00)	2.10 (0.30)	4.19 (0.39)	6.00 (0.00)	0.000	0.000	0.000	0.000	0.000	0.000	0.000		Male	117 (47.6%)	216 (56.4%)	74 (64.9%)
													MMSE	29.0 (1.23)	28.1 (1.63)	21.6 (3.90)	<0.001	<0.001	0.000	0.000
Characteristics of ROSMAP methylation Cohorts													ABETA	1211 (453)	1037 (443)	754 (377)	<0.001	<0.001	<0.001	<0.001
	CONTROL N=233	MCI N=172	AD N=310	OTHER N=19	p.overall	p.CONTROL vs MCI	p.CONTROL vs AD	p.CONTROL vs OTHER	p.MCI vs AD	p.MCI vs OTHER	p.AD vs OTHER		TAU	250 (93.3)	268 (119)	386 (143)	<0.001	0.292	<0.001	<0.001
study:					0.196	0.366	0.928	0.861	0.366	0.554	0.861		PTAU	23.1 (9.57)	25.5 (13.1)	37.7 (15.4)	<0.001	0.161	<0.001	<0.001
MAP	104 (44.6%)	91 (52.9%)	136 (43.9%)	7 (36.8%)									APOE4:				<0.001	0.001	<0.001	<0.001
ROS	129 (55.4%)	81 (47.1%)	174 (56.1%)	12 (63.2%)									0	181 (73.6%)	226 (59.0%)	38 (33.3%)
sex:					0.519	1.000	1.000	1.000	1.000	1.000	1.000		1	58 (23.6%)	132 (34.5%)	56 (49.1%)
Male	145 (62.2%)	104 (60.5%)	206 (66.5%)	11 (57.9%)									2	7 (2.85%)	25 (6.53%)	20 (17.5%)
Female	88 (37.8%)	68 (39.5%)	104 (33.5%)	8 (42.1%)									APOE2:				0.015	0.445	0.010	0.040
educ	16.5 (3.67)	16.3 (3.41)	16.4 (3.51)	17.4 (4.06)	0.624	0.932	0.959	0.754	0.998	0.609	0.637		0	211 (85.8%)	340 (88.8%)	110 (96.5%)
race	1.02 (0.13)	1.01 (0.11)	1.03 (0.31)	1.05 (0.23)	0.690	0.995	0.864	0.910	0.767	0.873	0.981		1	34 (13.8%)	42 (11.0%)	4 (3.51%)
apoe_genotype:					.	0.541	0.001	0.519	0.216	0.541	0.811		2	1 (0.41%)	1 (0.26%)	0 (0.00%)
22	3 (1.29%)	1 (0.58%)	2 (0.65%)	0 (0.00%)
23	39 (16.7%)	20 (11.6%)	39 (12.6%)	3 (15.8%)									Characteristics of ADNI methylation Cohorts
24	5 (2.15%)	3 (1.74%)	9 (2.90%)	1 (5.26%)										AD N=340	CONTROL N=545	MCI N=821	p.overall	p.AD vs CONTROL	p.AD vs MCI	p.CONTROL vs MCI
33	151 (64.8%)	112 (65.1%)	160 (51.6%)	9 (47.4%)									AGE	76.8 (8.10)	76.9 (6.67)	73.9 (7.80)	<0.001	0.969	<0.001	<0.001
34	33 (14.2%)	35 (20.3%)	94 (30.3%)	6 (31.6%)									PTEDUCAT	16.0 (2.81)	16.4 (2.65)	16.2 (2.69)	0.065	0.067	0.619	0.206
44	2 (0.86%)	1 (0.58%)	6 (1.94%)	0 (0.00%)									PTRACCAT:				0.661	0.882	0.897	0.882
age_at_visit_max	84.7 (6.63)	87.6 (6.93)	89.9 (5.96)	83.9 (7.59)	<0.001	<0.001	0.000	0.960	0.001	0.087	0.001		Am Indian/Alaskan	0 (0.00%)	3 (0.55%)	2 (0.24%)
age_first_ad_dx	92.5 (7.04)	85.5 (7.27)	87.8 (6.48)	83.7 (6.36)	0.053	0.350	0.605	0.154	0.640	0.896	0.123		Asian	0 (0.00%)	1 (0.18%)	1 (0.12%)
age_death	85.8 (7.09)	88.4 (6.92)	91.0 (6.28)	86.1 (9.62)	<0.001	0.001	0.000	0.997	<0.001	0.506	0.014		Black	1 (0.29%)	4 (0.73%)	4 (0.49%)
cts_mmse30_first_ad_dx	29.0 (1.41)	24.5 (3.47)	21.0 (5.24)	12.9 (6.47)	<0.001	0.686	0.144	<0.001	0.137	<0.001	<0.001		More than one	3 (0.88%)	3 (0.55%)	12 (1.46%)
cts_mmse30_lv	28.3 (1.64)	26.0 (3.32)	13.1 (8.42)	13.9 (7.04)	<0.001	0.001	0.000	0.000	0.000	0.000	0.932		White	336 (98.8%)	534 (98.0%)	802 (97.7%)
pmi	7.75 (7.20)	7.82 (5.19)	6.98 (4.59)	8.62 (8.45)	0.247	0.999	0.416	0.923	0.423	0.940	0.627		GENDER:				0.006	0.013	0.361	0.020
braaksc	2.79 (1.19)	3.20 (1.13)	4.03 (1.12)	3.11 (1.15)	<0.001	0.002	0.000	0.665	0.000	0.985	0.004		Female	136 (40.0%)	273 (50.1%)	354 (43.1%)
ceradsc	2.81 (1.12)	2.63 (1.13)	1.76 (0.94)	2.53 (1.26)	<0.001	0.310	0.000	0.670	0.000	0.979	0.012		Male	204 (60.0%)	272 (49.9%)	467 (56.9%)
cogdx	1.00 (0.00)	2.07 (0.26)	4.14 (0.35)	6.00 (0.00)	0.000	0.000	0.000	0.000	0.000	0.000	0.000		MMSE	38.7 (16.7)	23.4 (10.0)	26.8 (13.7)	<0.001	0.000	0.000	0.009
													ABETA	693 (328)	1255 (433)	1037 (445)	<0.001	0.000	0.000	<0.001
Characteristics of ROSMAP mrna Cohorts													TAU	401 (157)	255 (92.7)	282 (122)	<0.001	0.000	0.000	0.025
	CONTROL N=200	MCI N=165	AD N=251	OTHER N=12	p.overall	p.CONTROL vs MCI	p.CONTROL vs AD	p.CONTROL vs OTHER	p.MCI vs AD	p.MCI vs OTHER	p.AD vs OTHER		PTAU	38.7 (16.7)	23.4 (10.0)	26.8 (13.7)	<0.001	0.000	0.000	0.009
study:					0.179	0.230	1.000	1.000	0.230	0.983	1.000		APOE4:				<0.001	<0.001	<0.001	<0.001
MAP	93 (46.5%)	93 (56.4%)	117 (46.6%)	5 (41.7%)									0	108 (31.8%)	416 (76.3%)	483 (58.8%)
ROS	107 (53.5%)	72 (43.6%)	134 (53.4%)	7 (58.3%)									1	175 (51.5%)	120 (22.0%)	276 (33.6%)
sex:					0.327	0.683	0.656	0.656	0.656	0.656	0.656		2	57 (16.8%)	9 (1.65%)	62 (7.55%)
Male	122 (61.0%)	105 (63.6%)	170 (67.7%)	6 (50.0%)
Female	78 (39.0%)	60 (36.4%)	81 (32.3%)	6 (50.0%)									Characteristics of ADNI PRS Cohorts
educ	16.4 (3.48)	16.2 (3.51)	16.5 (3.48)	17.6 (4.81)	0.617	0.978	0.995	0.664	0.917	0.579	0.707			AD N=555	CONTROL N=402	MCI N=462	p.overall	p.AD vs CONTROL	p.AD vs MCI	p.CONTROL vs MCI
race	1.01 (0.10)	1.01 (0.08)	1.04 (0.34)	1.00 (0.00)	0.396	0.998	0.514	0.999	0.453	1.000	0.935		AGE	74.8 (8.11)	77.6 (6.84)	77.4 (7.74)	<0.001	<0.001	<0.001	0.844
apoe_genotype:					.	0.481	<0.001	0.481	0.001	0.521	0.481		GENDER:				0.004	0.042	0.250	0.004
22	2 (1.00%)	1 (0.61%)	2 (0.80%)	0 (0.00%)									Female	324 (58.4%)	205 (51.0%)	287 (62.1%)
23	33 (16.5%)	17 (10.3%)	30 (12.0%)	1 (8.33%)									Male	231 (41.6%)	197 (49.0%)	175 (37.9%)
24	2 (1.00%)	4 (2.42%)	9 (3.59%)	1 (8.33%)									education	14.9 (4.51)	16.4 (2.84)	15.8 (3.36)	<0.001	<0.001	<0.001	0.044
33	132 (66.0%)	116 (70.3%)	125 (49.8%)	9 (75.0%)									mmse	22.2 (5.66)	29.0 (1.25)	27.8 (2.49)	<0.001	0.000	0.000	<0.001
34	30 (15.0%)	27 (16.4%)	80 (31.9%)	1 (8.33%)									Abeta	660 (312)	1199 (439)	1045 (447)	<0.001	<0.001	<0.001	<0.001
44	1 (0.50%)	0 (0.00%)	5 (1.99%)	0 (0.00%)									tau	363 (145)	244 (91.3)	274 (133)	<0.001	<0.001	<0.001	0.007
age_first_ad_dx	85.5 (.)	85.9 (7.91)	88.3 (6.75)	85.3 (3.13)	0.413	1.000	0.976	1.000	0.669	0.996	0.594		ptau	35.7 (15.8)	22.3 (9.39)	26.0 (14.3)	<0.001	<0.001	<0.001	0.002
age_death	86.3 (7.04)	89.1 (6.28)	90.6 (5.71)	86.7 (6.55)	<0.001	<0.001	<0.001	0.998	0.081	0.557	0.144		APOE_:				.	.	.	.
cts_mmse30_first_ad_dx	28.0 (.)	23.6 (3.84)	20.8 (5.18)	14.8 (6.45)	0.002	0.850	0.507	0.078	0.340	0.002	0.008		22	0 (0.00%)	2 (0.50%)	0 (0.00%)
cts_mmse30_lv	28.2 (1.59)	25.9 (3.34)	13.5 (8.32)	15.2 (5.47)	<0.001	<0.001	<0.001	<0.001	<0.001	<0.001	0.754		23	16 (2.88%)	47 (11.7%)	33 (7.14%)
pmi	7.37 (4.76)	7.78 (5.20)	6.97 (4.20)	9.40 (10.3)	0.174	0.853	0.822	0.492	0.343	0.676	0.325		24	13 (2.34%)	4 (1.00%)	9 (1.95%)
braaksc	2.90 (1.23)	3.40 (1.08)	4.06 (1.06)	3.00 (1.28)	<0.001	<0.001	<0.001	0.989	<0.001	0.634	0.008		33	172 (31.0%)	236 (58.7%)	237 (51.3%)
ceradsc	2.81 (1.09)	2.55 (1.16)	1.80 (0.96)	2.92 (1.24)	<0.001	0.084	<0.001	0.987	<0.001	0.646	0.002		34	262 (47.2%)	103 (25.6%)	143 (31.0%)
cogdx	1.00 (0.00)	2.06 (0.24)	4.13 (0.33)	6.00 (0.00)	0.000	<0.001	<0.001	<0.001	<0.001	<0.001	<0.001		44	92 (16.6%)	10 (2.49%)	40 (8.66%)
Characteristics of ROSMAP PRS genotype Cohorts
	CONTROL N=200	MCI N=165	AD N=251	OTHER N=12	p.overall	p.CONTROL vs MCI	p.CONTROL vs AD	p.CONTROL vs OTHER	p.MCI vs AD	p.MCI vs OTHER	p.AD vs OTHER
study:					0.179	0.230	1.000	1.000	0.230	0.983	1.000
MAP	93 (46.5%)	93 (56.4%)	117 (46.6%)	5 (41.7%)
ROS	107 (53.5%)	72 (43.6%)	134 (53.4%)	7 (58.3%)
sex:					0.327	0.683	0.656	0.656	0.656	0.656	0.656
Male	122 (61.0%)	105 (63.6%)	170 (67.7%)	6 (50.0%)
Female	78 (39.0%)	60 (36.4%)	81 (32.3%)	6 (50.0%)
educ	16.4 (3.48)	16.2 (3.51)	16.5 (3.48)	17.6 (4.81)	0.617	0.978	0.995	0.664	0.917	0.579	0.707
race	1.01 (0.10)	1.01 (0.08)	1.04 (0.34)	1.00 (0.00)	0.396	0.998	0.514	0.999	0.453	1.000	0.935
apoe_genotype:					.	0.481	<0.001	0.481	0.001	0.521	0.481
22	2 (1.00%)	1 (0.61%)	2 (0.80%)	0 (0.00%)
23	33 (16.5%)	17 (10.3%)	30 (12.0%)	1 (8.33%)
24	2 (1.00%)	4 (2.42%)	9 (3.59%)	1 (8.33%)
33	132 (66.0%)	116 (70.3%)	125 (49.8%)	9 (75.0%)
34	30 (15.0%)	27 (16.4%)	80 (31.9%)	1 (8.33%)
44	1 (0.50%)	0 (0.00%)	5 (1.99%)	0 (0.00%)
age_at_visit_max	85.5 (7.15)	88.6 (6.79)	90.5 (6.31)	86.9 (7.46)	<0.001	<0.001	<0.001	0.911	0.022	0.836	0.264
age_first_ad_dx	85.5 (.)	85.9 (7.91)	88.3 (6.75)	85.3 (3.13)	0.413	1.000	0.976	1.000	0.669	0.996	0.594
age_death	86.3 (7.04)	89.1 (6.28)	90.6 (5.71)	86.7 (6.55)	<0.001	<0.001	<0.001	0.998	0.081	0.557	0.144
cts_mmse30_first_ad_dx	28.0 (.)	23.6 (3.84)	20.8 (5.18)	14.8 (6.45)	0.002	0.850	0.507	0.078	0.340	0.002	0.008
cts_mmse30_lv	28.2 (1.59)	25.9 (3.34)	13.5 (8.32)	15.2 (5.47)	<0.001	<0.001	<0.001	<0.001	<0.001	<0.001	0.754
pmi	7.37 (4.76)	7.78 (5.20)	6.97 (4.20)	9.40 (10.3)	0.174	0.853	0.822	0.492	0.343	0.676	0.325
braaksc	2.90 (1.23)	3.40 (1.08)	4.06 (1.06)	3.00 (1.28)	<0.001	<0.001	<0.001	0.989	<0.001	0.634	0.008
ceradsc	2.81 (1.09)	2.55 (1.16)	1.80 (0.96)	2.92 (1.24)	<0.001	0.084	<0.001	0.987	<0.001	0.646	0.002
cogdx	1.00 (0.00)	2.06 (0.24)	4.13 (0.33)	6.00 (0.00)	0.000	<0.001	<0.001	<0.001	<0.001	<0.001	<0.001

## Sheet: Table S2 DMP
Supplementary Table 2. Integrated Analysis of Differentially Methylated Sites, Expressed Genes, and miRNAs in Three Control Groups
Top 100 differential methylated sites in three control groups								Top 100 differential expressed genes in three control groups								Significant differential expressed miRNA in three control groups
top100 DMPs AD vs. CN	logFC	AveExpr	t	P.Value	adj.P.Val	B		top100 DEGs AD vs. CN	logFC	AveExpr	t	P.Value	adj.P.Val	B		DEMs AD vs. CN	logFC	AveExpr	t	P.Value	adj.P.Val	B
cg05066959	0.0386512	0.865086	7.84521	1.53225e-14	3.34002e-09	20.7608		CCDC69	0.313997	3.89228	8.8159	1.15463e-17	1.66405e-13	29.2178		hsa-miR-132	-0.57184	10.5663	-11.886	8.21412e-30	2.53816e-27	56.8659
cg09908750	0.0163236	0.265163	7.84018	1.58999e-14	3.34002e-09	20.7243		SLC6A12	0.462076	5.20285	8.29323	6.68484e-16	4.8171e-12	25.3336		hsa-miR-129-5p	-0.231757	8.88464	-8.84925	7.11095e-18	1.09864e-15	29.8616
cg22331349	0.0170894	0.264482	7.68424	4.95315e-14	6.93659e-09	19.6047		ARRDC2	0.349458	5.18492	8.20761	1.27614e-15	6.13059e-12	24.7153		hsa-miR-133b	-0.216482	4.0885	-5.6572	2.24173e-08	2.30898e-06	8.55868
cg23968456	0.0166181	0.968984	7.60952	8.48163e-14	8.90852e-09	19.075		SLC4A11	0.540327	2.4061	8.05069	4.11752e-15	1.41265e-11	23.5954		hsa-miR-129-3p	-0.179653	10.0831	-5.58788	3.29145e-08	2.54265e-06	8.18854
cg01306563	0.0155088	0.207467	7.52831	1.51425e-13	1.27237e-08	18.5043		SLC6A9	0.408313	3.97778	8.02715	4.90095e-15	1.41265e-11	23.4289		hsa-miR-432	-0.13522	5.68138	-5.34672	1.21301e-07	7.49638e-06	6.93348
cg18734428	0.0203032	0.288532	7.48502	2.05819e-13	1.28089e-08	18.2022		S100A4	0.761312	0.810388	7.6454	7.81009e-14	1.87598e-10	20.7844		hsa-miR-433	-0.182332	6.9623	-5.29295	1.61149e-07	8.29917e-06	6.6606
cg05544807	0.0189724	0.468127	7.4799	2.13415e-13	1.28089e-08	18.1666		GAREM2	0.520301	5.18717	7.58423	1.20501e-13	2.41085e-10	20.3705		hsa-miR-29a	0.13609	13.583	5.11944	3.96227e-07	1.74906e-05	5.79746
cg02586730	0.0181837	0.39635	7.39281	3.93809e-13	2.06815e-08	17.5637		CSRP1	0.334598	8.87008	7.56938	1.33825e-13	2.41085e-10	20.2704		ebv-miR-BART8	-0.238316	5.006	-4.78379	2.09796e-06	8.10336e-05	4.20361
cg17693222	0.017136	0.867625	7.28174	8.52868e-13	3.9813e-08	16.8037		FOXO4	0.315598	6.11266	7.53513	1.70319e-13	2.72737e-10	20.0403		hsa-miR-504	-0.1377	6.41683	-4.69931	3.14243e-06	0.00010789	3.81842
cg13076843	0.0325352	0.884829	7.23808	1.15243e-12	4.52672e-08	16.5078		PRELP	0.386344	5.14197	7.38777	4.75994e-13	6.86003e-10	19.0599		hsa-miR-520e	0.20753	4.80087	4.2571	2.35283e-05	0.000705093	1.90755
cg04163847	0.0146081	0.222951	7.23401	1.1852e-12	4.52672e-08	16.4802		APLN	0.534683	4.35469	7.33942	6.6449e-13	8.70602e-10	18.7417		hsa-miR-517c_hsa-miR-519a	0.138564	5.90473	4.24224	2.51004e-05	0.000705093	1.84643
cg11299854	0.0180692	0.119545	7.21206	1.37794e-12	4.54633e-08	16.3321		AQP6	0.534042	0.89797	7.27754	1.01584e-12	1.22002e-09	18.3371		hsa-miR-99b	0.120762	9.04204	4.14004	3.8951e-05	0.00100299	1.43168
cg05810363	0.0265436	0.935753	7.18923	1.61124e-12	4.54633e-08	16.1784		KANK2	0.298237	4.97592	7.21988	1.50462e-12	1.66805e-09	17.9626		hsa-miR-885-5p	-0.138515	8.00089	-4.00522	6.85745e-05	0.00162996	0.899233
cg16216407	0.0230517	0.394086	7.18784	1.62661e-12	4.54633e-08	16.169		PLEKHB1	0.262204	8.82633	7.20331	1.68372e-12	1.73327e-09	17.8555		hsa-miR-1260	0.366071	9.7004	3.98418	7.47923e-05	0.00165077	0.817679
cg07018087	0.01551	0.477354	7.17752	1.7455e-12	4.54633e-08	16.0997		CARHSP1	0.269213	4.5217	7.13946	2.59141e-12	2.48982e-09	17.4446		hsa-let-7i	-0.0839699	10.2657	-3.92919	9.36686e-05	0.00192957	0.606417
cg00762662	0.0102732	0.144228	7.16981	1.83984e-12	4.54633e-08	16.048		SPACA6	0.268911	4.35763	7.11541	3.04598e-12	2.74366e-09	17.2906		hsa-miR-744	0.179669	4.92485	3.82793	0.000140771	0.00271864	0.224766
cg22112841	0.0187177	0.385486	7.16748	1.86935e-12	4.54633e-08	16.0323		MCM7	0.257714	5.19133	7.04161	4.98804e-12	4.22868e-09	16.8208		hsa-miR-451	0.216562	10.7191	3.76857	0.00017799	0.00305623	0.00546026
cg25571880	0.0204426	0.500973	7.16145	1.94781e-12	4.54633e-08	15.9919		LOC105371115	0.457153	1.25354	6.95913	8.61281e-12	6.87944e-09	16.3008		hsa-miR-375	-0.1339	4.19363	-3.76851	0.000178033	0.00305623	0.00523499
cg15974867	0.033632	0.883012	7.0896	3.17242e-12	7.01492e-08	15.5127		TRIP10	0.416452	3.74621	6.9488	9.2187e-12	6.87944e-09	16.2361		hsa-miR-30e	0.103045	7.36119	3.72419	0.000211676	0.00330081	-0.15634
cg07012687	0.0284861	0.826755	7.00461	5.61942e-12	1.18045e-07	14.9511		GIPR	0.776465	1.51404	6.94349	9.54682e-12	6.87944e-09	16.2028		hsa-miR-19b	0.109572	7.75201	3.72181	0.000213645	0.00330081	-0.164975
cg27443779	0.0157805	0.85808	6.98496	6.40836e-12	1.27467e-07	14.8221		EMP3	0.372335	3.41214	6.91879	1.12281e-11	7.7057e-09	16.0484		hsa-miR-100	0.085489	9.81431	3.66094	0.000270177	0.00397546	-0.383767
cg20918682	0.0191752	0.568521	6.97264	6.95754e-12	1.27467e-07	14.7414		ISYNA1	0.340275	4.8535	6.74901	3.38116e-11	2.21497e-08	14.9996		hsa-miR-95	0.0868037	8.41747	3.6347	0.000298649	0.00419466	-0.477019
cg17474422	0.0338958	0.6976	6.9722	6.97813e-12	1.27467e-07	14.7385		CMTM3	0.283376	2.66292	6.69367	4.81929e-11	3.01981e-08	14.6627		hsa-miR-484	-0.11454	6.22299	-3.573	0.00037707	0.00506586	-0.693734
cg26935168	0.013526	0.263055	6.93993	8.64939e-12	1.51412e-07	14.5277		CASC3	0.153832	6.84748	6.62013	7.68959e-11	4.6176e-08	14.2186		hsa-miR-410	-0.139414	7.40237	-3.50768	0.000480851	0.00619095	-0.919243
cg17126555	0.0182144	0.219235	6.90818	1.06753e-11	1.79402e-07	14.3212		LINC01736	0.685326	0.874641	6.59077	9.25536e-11	5.33553e-08	14.0425		hsa-miR-485-5p	-0.113866	4.76914	-3.48993	0.000513359	0.00623316	-0.979836
cg17353337	0.0267123	0.366972	6.88132	1.27476e-11	2.05988e-07	14.1471		LINC00926	0.320824	1.24007	6.578	1.00299e-10	5.55967e-08	13.9661		hsa-miR-200a	0.205691	4.82261	3.48411	0.000524473	0.00623316	-0.999667
cg23697410	0.017108	0.118474	6.87146	1.36038e-11	2.07736e-07	14.0833		RIPOR3	0.382873	3.38941	6.56608	1.08107e-10	5.77051e-08	13.8949		hsa-miR-23b	-0.0842987	9.49063	-3.47207	0.000548143	0.00627319	-1.04053
cg14074251	0.0202842	0.756216	6.86569	1.41303e-11	2.07736e-07	14.0461		OLMALINC	0.307537	3.31536	6.55478	1.16056e-10	5.97358e-08	13.8275		hsa-miR-193b	0.122114	7.13171	3.37722	0.000772659	0.00849022	-1.35768
cg24231804	-0.0129958	0.136267	-6.86346	1.43391e-11	2.07736e-07	14.0317		SLC25A18	0.296362	6.55614	6.53259	1.33362e-10	6.62766e-08	13.6954		hsa-miR-335	0.104598	7.79584	3.3686	0.000796817	0.00849022	-1.38607
cg10778288	0.0124811	0.202959	6.84017	1.67102e-11	2.33022e-07	13.8815		PHYHD1	0.452961	4.44513	6.50043	1.63003e-10	7.83066e-08	13.5048
cg05151185	0.0153238	0.258379	6.83582	1.71939e-11	2.33022e-07	13.8535		SMTN	0.382522	5.18386	6.4844	1.80105e-10	8.15119e-08	13.4101		DEMs AD vs. MCI	logFC	AveExpr	t	P.Value	adj.P.Val	B
cg07193234	0.0133822	0.19727	6.83078	1.7771e-11	2.33318e-07	13.8211		ITPKB	0.34832	7.88034	6.48362	1.80987e-10	8.15119e-08	13.4055		hsa-miR-132	-0.458871	10.5663	-8.73529	1.77341e-17	5.47983e-15	28.9633
cg12163800	0.0292287	0.908927	6.81013	2.03436e-11	2.52227e-07	13.6885		LNCBRM	-0.487895	2.02319	-6.43	2.52281e-10	1.10178e-07	13.0902		hsa-miR-129-5p	-0.160994	8.88464	-5.63003	2.60719e-08	4.02811e-06	8.64727
cg16246545	0.0169346	0.33823	6.80628	2.08617e-11	2.52227e-07	13.6639		CRTAP	0.172685	6.21558	6.34965	4.1322e-10	1.75157e-07	12.6219		hsa-miR-432	-0.126698	5.68138	-4.58821	5.29593e-06	0.000545481	3.61243
cg02489552	0.0204554	0.324608	6.79945	2.18132e-11	2.52227e-07	13.6201		CPM	0.322495	4.32683	6.30962	5.27339e-10	2.17143e-07	12.3906		hsa-miR-133b	-0.163392	4.0885	-3.91053	0.000101041	0.00691156	0.856875
cg04050331	0.00837504	0.097817	6.79858	2.19375e-11	2.52227e-07	13.6145		WSCD1	0.263295	4.74446	6.29734	5.68157e-10	2.27452e-07	12.3199		hsa-miR-504	-0.124311	6.41683	-3.8854	0.000111838	0.00691156	0.762759
cg03005851	0.014304	0.353795	6.79667	2.2213e-11	2.52227e-07	13.6023		MEIS3	-0.375913	5.93172	-6.29069	5.91549e-10	2.30416e-07	12.2816		hsa-miR-129-3p	-0.13295	10.0831	-3.78728	0.000165359	0.00851599	0.4008
cg04340258	0.0212681	0.284029	6.78919	2.33234e-11	2.57866e-07	13.5545		QDPR	0.288597	8.1004	6.2818	6.24291e-10	2.36771e-07	12.2305
cg09022607	0.0199659	0.38769	6.77874	2.49667e-11	2.68956e-07	13.4877		GLI1	0.445429	1.71296	6.25449	7.36293e-10	2.69721e-07	12.074		DEMs MCI vs. CN	logFC	AveExpr	t	P.Value	adj.P.Val	B
cg18178840	0.0219617	0.508607	6.7745	2.56649e-11	2.69567e-07	13.4606		TBX6	0.365744	1.5749	6.25174	7.48602e-10	2.69721e-07	12.0583		hsa-miR-95	0.0831893	8.41747	3.01096	0.00269775	0.591808	-1.68784
cg07131451	0.0117414	0.160414	6.77034	2.63692e-11	2.70209e-07	13.4341		SLC25A48	0.409403	3.13596	6.24626	7.73748e-10	2.71982e-07	12.027		hsa-miR-34b	-0.113097	4.14587	-2.79127	0.00539303	0.591808	-2.24528
cg11823178	0.0233505	0.919312	6.76649	2.70383e-11	2.70468e-07	13.4095		KIF5B	0.217704	7.90431	6.18843	1.09481e-09	3.75677e-07	11.698		hsa-miR-375	-0.109147	4.19363	-2.65527	0.00810444	0.591808	-2.56971
cg14836522	0.0212282	0.561927	6.73062	3.41222e-11	3.33391e-07	13.1814		FANCC	0.214424	2.38434	6.14143	1.44876e-09	4.74534e-07	11.4325
cg01217984	0.017124	0.295668	6.72385	3.56503e-11	3.40005e-07	13.1384		LOC105376156	0.214424	2.38434	6.14143	1.44876e-09	4.74534e-07	11.4325
cg17166812	0.0154295	0.244592	6.72055	3.64176e-11	3.40005e-07	13.1175		SLC43A3	0.324768	1.31514	6.12941	1.55584e-09	4.98284e-07	11.365
cg27409771	0.0184658	0.443767	6.70797	3.95005e-11	3.56644e-07	13.0379		ANKRD40	0.241081	5.95024	6.1225	1.6209e-09	4.988e-07	11.3262
cg17534916	0.0188771	0.324029	6.70642	3.98976e-11	3.56644e-07	13.0281		VASP	0.227525	3.92411	6.1219	1.62667e-09	4.988e-07	11.3228
cg24670715	0.0204201	0.268232	6.69911	4.18245e-11	3.66079e-07	12.9818		LOC105371366	0.568866	1.54593	6.10654	1.7815e-09	5.16839e-07	11.2367
cg03169557	0.0152084	0.968605	6.69435	4.31257e-11	3.69765e-07	12.9518		CEDORA	0.568866	1.54593	6.10654	1.7815e-09	5.16839e-07	11.2367
cg05845757	0.0326318	0.70855	6.68362	4.62112e-11	3.88296e-07	12.8841		CDK18	0.260633	6.8398	6.10544	1.79309e-09	5.16839e-07	11.2305
cg22883290	0.0147213	0.966182	6.67018	5.0383e-11	4.15049e-07	12.7994		NFKBIA	0.283307	5.64944	6.09495	1.90773e-09	5.39102e-07	11.1718
cg23752348	0.0207181	0.439673	6.66454	5.22386e-11	4.2206e-07	12.7639		EBF4	0.203494	4.35519	6.08882	1.97801e-09	5.41524e-07	11.1376
cg16290689	0.0197789	0.303143	6.64954	5.75137e-11	4.45359e-07	12.6696		PIEZO2	0.409083	2.81969	6.08767	1.99145e-09	5.41524e-07	11.1312
cg08300930	0.0190947	0.726564	6.64762	5.82275e-11	4.45359e-07	12.6575		KIF1C	0.268957	7.71126	6.08194	2.05992e-09	5.4977e-07	11.0992
cg23392845	0.0252975	0.253771	6.64742	5.83025e-11	4.45359e-07	12.6563		INPPL1	0.217421	6.08131	6.07202	2.18371e-09	5.72212e-07	11.0439
cg13670057	0.0151754	0.26631	6.62822	6.59178e-11	4.94539e-07	12.536		SMIM3	0.311089	3.29437	6.06122	2.32694e-09	5.98854e-07	10.9837
cg25596289	0.0191733	0.298616	6.6221	6.85457e-11	5.04044e-07	12.4977		LINC01007	-0.733444	2.40061	-6.05668	2.38984e-09	6.02316e-07	10.9585
cg09827249	0.014246	0.165808	6.61975	6.95842e-11	5.04044e-07	12.483		ANLN	0.432632	5.2192	6.05426	2.42398e-09	6.02316e-07	10.9451
cg15089077	0.0177134	0.255347	6.6165	7.10409e-11	5.05873e-07	12.4627		TEAD2	0.39456	1.57675	6.03808	2.66516e-09	6.51023e-07	10.8553
cg06238004	0.0290171	0.43955	6.60679	7.5578e-11	5.29213e-07	12.402		DOCK1	0.257022	5.63638	6.02767	2.83268e-09	6.71939e-07	10.7975
cg08420415	0.0128525	0.180592	6.597	8.04417e-11	5.54035e-07	12.3409		PREX1	0.217626	7.0922	6.02698	2.84404e-09	6.71939e-07	10.7938
cg01792117	0.021285	0.38152	6.58677	8.58462e-11	5.69786e-07	12.2772		A2ML1	0.316295	3.03023	6.02343	2.90375e-09	6.74982e-07	10.7741
cg26824091	0.00836202	0.0897686	6.58647	8.6011e-11	5.69786e-07	12.2753		EZR	0.280783	6.99681	6.00614	3.21216e-09	7.29743e-07	10.6785
cg12717533	0.0137359	0.270779	6.58383	8.74636e-11	5.69786e-07	12.2589		NDE1	0.258966	2.97471	6.00462	3.2406e-09	7.29743e-07	10.6702
cg02028339	0.0199737	0.380889	6.5826	8.81535e-11	5.69786e-07	12.2512		FFAR4	-0.426877	1.73679	-5.96371	4.11058e-09	9.1141e-07	10.4452
cg02341556	0.0176084	0.337422	6.55096	1.07732e-10	6.8037e-07	12.0548		MID1IP1	0.279167	6.51307	5.93363	4.89144e-09	1.06811e-06	10.2806
cg03765423	0.0139631	0.14688	6.54983	1.08501e-10	6.8037e-07	12.0478		NFATC4	0.306357	4.71775	5.9209	5.26397e-09	1.1323e-06	10.2112
cg07680533	0.0199441	0.358873	6.54384	1.12689e-10	6.91861e-07	12.0107		FREM3	-0.810041	0.299988	-5.91672	5.39226e-09	1.14284e-06	10.1884
cg00666849	0.0105802	0.128436	6.54253	1.13627e-10	6.91861e-07	12.0026		MAP4K4	0.221608	8.21639	5.91396	5.47856e-09	1.1443e-06	10.1734
cg21411366	0.0187598	0.406874	6.53847	1.16582e-10	6.99711e-07	11.9775		SAMD4A	0.282386	5.29158	5.88282	6.55114e-09	1.34879e-06	10.0043
cg07116693	0.0165247	0.389249	6.53143	1.21874e-10	7.21169e-07	11.934		DENND2A	0.175323	4.94297	5.83754	8.48414e-09	1.72216e-06	9.75989
cg19791606	0.0181362	0.381376	6.52789	1.24627e-10	7.27221e-07	11.9121		DNAH5	-0.326313	0.766292	-5.82949	8.88183e-09	1.77785e-06	9.71659
cg00814985	0.0203188	0.322386	6.52159	1.29679e-10	7.46332e-07	11.8732		MCHR2	-0.541136	1.74425	-5.8064	1.01255e-08	1.99903e-06	9.59274
cg26380291	0.0204279	0.336798	6.51681	1.33643e-10	7.58753e-07	11.8437		GDF11	0.194956	5.29625	5.78808	1.12314e-08	2.18739e-06	9.4948
cg14034325	0.0181919	0.176549	6.51203	1.37725e-10	7.715e-07	11.8143		ITGB5	0.258811	4.8803	5.77364	1.21854e-08	2.34155e-06	9.41778
cg24953596	0.0203082	0.293311	6.50296	1.45816e-10	8.0608e-07	11.7584		GPCPD1	-0.4103	4.6843	-5.76296	1.29412e-08	2.45407e-06	9.36093
cg12093180	0.0132696	0.238683	6.49952	1.49003e-10	8.12999e-07	11.7372		ZCCHC24	0.257846	6.80287	5.76053	1.31195e-08	2.45556e-06	9.34801
cg07713411	0.0117389	0.132445	6.48883	1.59343e-10	8.40118e-07	11.6715		MAPKAPK2	0.236464	5.07044	5.75596	1.3461e-08	2.48718e-06	9.32374
cg07368661	0.017723	0.490853	6.48866	1.59516e-10	8.40118e-07	11.6705		ZBTB7B	0.246664	4.37885	5.74992	1.3926e-08	2.54053e-06	9.29166
cg23387569	0.0249748	0.331538	6.48636	1.61833e-10	8.40118e-07	11.6564		PADI2	0.284526	6.75924	5.74076	1.46608e-08	2.64114e-06	9.2431
cg04462774	0.0171168	0.393687	6.48369	1.64566e-10	8.40118e-07	11.64		ZNF652	0.188365	5.18545	5.7286	1.56955e-08	2.79264e-06	9.17869
cg08706567	0.0185939	0.121522	6.4827	1.65593e-10	8.40118e-07	11.6339		PHF19	0.213655	4.44067	5.71505	1.69314e-08	2.97579e-06	9.10712
cg16636522	0.0111306	0.141448	6.48234	1.65971e-10	8.40118e-07	11.6316		MTSS2	0.286218	6.08672	5.69796	1.86265e-08	3.23428e-06	9.01703
cg02677609	0.0281387	0.366743	6.47864	1.69863e-10	8.49584e-07	11.609		PLXNB1	0.258143	7.35615	5.68103	2.04689e-08	3.47541e-06	8.928
cg01753263	0.0107001	0.159754	6.47114	1.78028e-10	8.79945e-07	11.563		PCOLCE	0.218217	2.29243	5.68078	2.04975e-08	3.47541e-06	8.92668
cg16448636	0.0163227	0.33434	6.4687	1.80775e-10	8.8313e-07	11.548		HMGN2	-0.318018	5.63931	-5.67568	2.10863e-08	3.53366e-06	8.89995
cg21143896	0.0281366	0.340567	6.46474	1.85309e-10	8.84764e-07	11.5238		NWD1	0.383923	4.6876	5.66896	2.18881e-08	3.62587e-06	8.86472
cg05972352	0.0219877	0.769471	6.46473	1.85321e-10	8.84764e-07	11.5237		KCNJ10	0.349376	6.89318	5.65655	2.34483e-08	3.84019e-06	8.79974
cg27351978	0.020716	0.808291	6.46192	1.88598e-10	8.90295e-07	11.5065		ST6GAL2	-0.308067	3.28292	-5.64505	2.49906e-08	4.04679e-06	8.73963
cg00582562	0.0174754	0.255597	6.44765	2.06189e-10	9.62516e-07	11.4193		COL27A1	0.303889	4.50137	5.62	2.86973e-08	4.59539e-06	8.60914
cg24412895	0.0151881	0.547543	6.43763	2.19486e-10	1.00745e-06	11.3581		MRAS	0.238615	7.43765	5.61499	2.94995e-08	4.67195e-06	8.58313
cg13911392	0.0130067	0.199508	6.43681	2.2061e-10	1.00745e-06	11.3531		PLEKHM2	0.173644	8.13646	5.60717	3.07975e-08	4.82449e-06	8.54251
cg12687767	0.0176553	0.299015	6.43437	2.23995e-10	1.01191e-06	11.3382		ARHGEF37	0.240874	4.67842	5.59086	3.36837e-08	5.17195e-06	8.45801
cg21566642	0.0147553	0.161923	6.42992	2.30278e-10	1.01907e-06	11.3111		FAM107B	0.304619	5.17905	5.58951	3.39356e-08	5.17195e-06	8.45099
cg23004960	0.0133435	0.261387	6.42982	2.30432e-10	1.01907e-06	11.3105		PRTN3	-0.575373	0.303511	-5.58867	3.40921e-08	5.17195e-06	8.44665
cg02725398	0.0125238	0.12718	6.42039	2.44359e-10	1.06941e-06	11.2531		SLC5A11	0.474202	3.63518	5.56026	3.98274e-08	5.97254e-06	8.30002
cg02645368	0.0120319	0.13735	6.41256	2.56541e-10	1.11114e-06	11.2055		SZRD1	0.168163	5.14111	5.55856	4.01982e-08	5.97254e-06	8.29128
cg20584198	0.011502	0.12998	6.41026	2.60239e-10	1.11566e-06	11.1915		RENBP	0.237367	3.6506	5.53898	4.47268e-08	6.57758e-06	8.19064
cg14546466	0.0193539	0.709629	6.4052	2.68533e-10	1.12905e-06	11.1608		TMEM132E-DT	-0.639286	0.855049	-5.50937	5.25305e-08	7.64717e-06	8.03906
cg09470638	0.0195895	0.425979	6.40508	2.68738e-10	1.12905e-06	11.16		ROM1	0.280789	4.48889	5.48838	5.8848e-08	8.48117e-06	7.93205
top100 DMPs AD vs. MCI	logFC	AveExpr	t	P.Value	adj.P.Val	B		top100 DEGs AD vs. MCI	logFC	AveExpr	t	P.Value	adj.P.Val	B
cg22416596	0.0210006	0.430424	5.92061	4.92976e-09	0.00128469	8.40997		RIPOR3	0.333462	3.38941	5.40838	9.04146e-08	0.00130306	7.29145
cg04578935	0.0147886	0.217698	5.81602	9.0034e-09	0.00128469	7.82313		SLC4A11	0.365613	2.4061	5.15189	3.45439e-07	0.00197555	6.10056
cg18734428	0.0172898	0.288532	5.81275	9.17351e-09	0.00128469	7.8049		PRELP	0.282832	5.14197	5.11488	4.17213e-07	0.00197555	5.9331
cg12114584	0.0156436	0.762052	5.62025	2.71167e-08	0.00284815	6.75036		S100A4	0.530873	0.810388	5.04194	6.03254e-07	0.00197555	5.60621
cg14508237	0.0260081	0.883855	5.45985	6.53113e-08	0.00442537	5.89656		ANKRD30B	-0.322187	2.17905	-5.00596	7.22349e-07	0.00197555	5.44659
cg23697410	0.0148945	0.118474	5.45556	6.68431e-08	0.00442537	5.87406		SLC6A12	0.293388	5.20285	4.97991	8.22461e-07	0.00197555	5.33165
cg01753263	0.00985904	0.159754	5.43739	7.3733e-08	0.00442537	5.77887		ISYNA1	0.260385	4.8535	4.88421	1.31833e-06	0.00242913	4.91413
cg16187340	0.00949489	0.26286	5.31375	1.42679e-07	0.00688824	5.13878		ITGA10	0.257309	3.28355	4.87959	1.34839e-06	0.00242913	4.89419
cg15295469	0.0124092	0.372044	5.29316	1.59058e-07	0.00688824	5.03349		CCDC69	0.17936	3.89228	4.7625	2.37497e-06	0.00380312	4.39399
cg05142520	0.0148322	0.282162	5.2874	1.63954e-07	0.00688824	5.00412		AQP6	0.36419	0.89797	4.69359	3.29579e-06	0.0047499	4.10484
cg01217984	0.014686	0.295668	5.25868	1.90651e-07	0.00699049	4.85802		FOXO4	0.199233	6.11266	4.49868	8.14267e-06	0.0106684	3.30825
cg21161766	0.0149061	0.223692	5.19337	2.6793e-07	0.00699049	4.52864		SLC6A9	0.239845	3.97778	4.45932	9.73553e-06	0.0116924	3.1512
cg15017004	0.0113407	0.11533	5.19129	2.70831e-07	0.00699049	4.51822		TAF1D	-0.146885	4.97437	-4.42809	1.12078e-05	0.0124252	3.02748
cg14418226	0.0141189	0.177081	5.16822	3.0514e-07	0.00699049	4.40284		ALDH1A1	-0.29707	5.00442	-4.3784	1.39974e-05	0.0144094	2.83236
cg25603636	0.01125	0.297684	5.15249	3.30921e-07	0.00699049	4.32439		HMGN2	-0.257046	5.63931	-4.33855	1.67028e-05	0.0154944	2.67736
cg22163674	0.0102054	0.18093	5.1475	3.39514e-07	0.00699049	4.2996		CARHSP1	0.172462	4.5217	4.32544	1.76969e-05	0.0154944	2.62668
cg04304770	0.0066889	0.105835	5.12717	3.76877e-07	0.00699049	4.19865		FANCC	0.158935	2.38434	4.30511	1.93519e-05	0.0154944	2.54832
cg08189615	0.0147979	0.10956	5.1246	3.81861e-07	0.00699049	4.18595		LOC105376156	0.158935	2.38434	4.30511	1.93519e-05	0.0154944	2.54832
cg00664406	0.0175752	0.20289	5.11541	4.00263e-07	0.00699049	4.14045		KANK2	0.186809	4.97592	4.27696	2.1888e-05	0.0165527	2.44043
cg25092838	0.0189311	0.307321	5.11273	4.0579e-07	0.00699049	4.12719		CARD6	0.2582	0.773402	4.26588	2.29708e-05	0.0165527	2.39815
cg18451814	0.0150705	0.257269	5.10596	4.20063e-07	0.00699049	4.09378		LINC00926	0.218411	1.24007	4.23517	2.62461e-05	0.0180123	2.28147
cg24856064	0.0162516	0.153327	5.10387	4.24578e-07	0.00699049	4.08345		ZBBX	-0.345801	2.50399	-4.13873	3.96741e-05	0.0250277	1.92024
cg03672272	0.00892497	0.10425	5.07976	4.80071e-07	0.00699049	3.96474		SMTN	0.257374	5.18386	4.12617	4.18424e-05	0.0250277	1.87377
cg13130031	0.00957427	0.129275	5.058	5.3611e-07	0.00699049	3.85809		MTSS2	0.218338	6.08672	4.11074	4.46594e-05	0.0250277	1.81689
cg08231710	0.0272327	0.25556	5.05556	5.42771e-07	0.00699049	3.84616		F10	0.158394	1.07137	4.10968	4.48604e-05	0.0250277	1.81298
cg15951469	0.012625	0.745584	5.05393	5.47277e-07	0.00699049	3.83817		PRR13	-0.19196	4.63935	-4.10036	4.66558e-05	0.0250277	1.77873
cg04267467	0.00949373	0.144523	5.05112	5.55111e-07	0.00699049	3.82444		ADAM33	0.227684	4.3644	4.09395	4.79321e-05	0.0250277	1.75518
cg01022567	0.0165102	0.183472	5.04775	5.64655e-07	0.00699049	3.80798		ATF7IP2	-0.163496	3.09458	-4.09053	4.86244e-05	0.0250277	1.74267
cg03131358	0.010698	0.16024	5.04742	5.65585e-07	0.00699049	3.80639		DSCC1	-0.271813	1.12888	-4.07182	5.25913e-05	0.025828	1.67426
cg01154966	0.0237103	0.319077	5.03653	5.97593e-07	0.00699049	3.75323		MCM7	0.157371	5.19133	4.06655	5.37635e-05	0.025828	1.65503
cg11299854	0.013829	0.119545	5.03354	6.06652e-07	0.00699049	3.7387		OLMALINC	0.200298	3.31536	4.03743	6.06986e-05	0.028219	1.54927
cg14020846	0.014159	0.359099	5.02665	6.281e-07	0.00699049	3.70515		DLL4	0.279672	3.41178	4.01791	6.58143e-05	0.0289016	1.47877
cg12458485	0.0108084	0.184591	5.02132	6.45184e-07	0.00699049	3.67924		GTF2H3	-0.156648	4.02893	-4.01657	6.61777e-05	0.0289016	1.47398
cg27519622	0.0184625	0.287231	5.00961	6.84335e-07	0.00699049	3.62237		TRIP10	0.25305	3.74621	3.99318	7.28816e-05	0.0308932	1.38995
cg26824091	0.00697241	0.0897686	5.00826	6.8897e-07	0.00699049	3.61585		ST6GALNAC2	0.199548	0.668911	3.95943	8.36974e-05	0.033982	1.26954
cg16059311	0.00645812	0.0925152	5.00793	6.90112e-07	0.00699049	3.61426		TIGD1	-0.164532	2.1655	-3.9504	8.68371e-05	0.033982	1.23751
cg21217577	0.0187992	0.339734	5.00639	6.95476e-07	0.00699049	3.60678		LNCBRM	-0.316856	2.02319	-3.94926	8.72423e-05	0.033982	1.23346
cg25443560	0.0221883	0.184724	5.002	7.10955e-07	0.00699049	3.58553		COL27A1	0.225329	4.50137	3.94099	9.0229e-05	0.0342205	1.20419
cg27639942	0.0125849	0.231036	4.98697	7.66579e-07	0.00699049	3.51283		PAAF1	-0.139485	5.32765	-3.86761	0.000121335	0.0448379	0.94689
cg12516875	0.0110638	0.143358	4.98408	7.77715e-07	0.00699049	3.49892		SYCP2L	-0.205822	1.47155	-3.84841	0.000131009	0.0472025	0.88033
cg24074785	0.0116139	0.220718	4.98331	7.80747e-07	0.00699049	3.49516		LDLRAP1	0.181911	3.76694	3.83212	0.000139782	0.0477191	0.824118
cg08036309	0.0123957	0.194558	4.97954	7.95598e-07	0.00699049	3.47698		JADE3	0.183195	1.86194	3.82833	0.0001419	0.0477191	0.811079
cg23076537	0.0190545	0.344838	4.97686	8.06316e-07	0.00699049	3.46407		MAP4K4	0.151284	8.21639	3.81816	0.000147741	0.0477191	0.776108
cg08297053	0.0120502	0.164913	4.97088	8.30736e-07	0.00699049	3.43528		SLC4A2	0.214085	3.79985	3.81371	0.000150366	0.0477191	0.760843
cg24686189	0.0126714	0.338534	4.97005	8.34175e-07	0.00699049	3.43129		LINC01736	0.419115	0.874641	3.8119	0.000151448	0.0477191	0.754631
cg05077231	0.0147829	0.393777	4.96584	8.51873e-07	0.00699049	3.41104		GPER1	0.254199	4.04177	3.81046	0.000152309	0.0477191	0.749718
cg02725398	0.0106194	0.12718	4.96465	8.56954e-07	0.00699049	3.4053		SYDE1	0.211067	2.95544	3.80127	0.000157941	0.0480585	0.718259
cg23502883	0.0126793	0.740814	4.96147	8.7065e-07	0.00699049	3.39001		COL1A2	0.272348	3.08542	3.79311	0.000163104	0.0480585	0.690393
cg01142302	0.0189054	0.258955	4.96114	8.7207e-07	0.00699049	3.38844		TEAD2	0.262053	1.57675	3.79266	0.000163396	0.0480585	0.688842
cg02970384	0.00984166	0.156755	4.9594	8.7968e-07	0.00699049	3.38005		CARD11	0.273979	1.46007	3.768	0.000180011	0.0514056	0.604992
cg00574958	0.00918461	0.144833	4.95859	8.83205e-07	0.00699049	3.3762		SPACA6	0.150467	4.35763	3.76531	0.00018191	0.0514056	0.595907
cg14614094	0.0171029	0.494064	4.95649	8.92497e-07	0.00699049	3.3661		LINC01007	-0.480488	2.40061	-3.75248	0.000191265	0.0522403	0.552509
cg20110765	0.0187407	0.199517	4.95508	8.98797e-07	0.00699049	3.35932		PCYOX1L	-0.337646	3.97257	-3.75135	0.000192113	0.0522403	0.548682
cg05205842	0.020897	0.44946	4.95281	9.09e-07	0.00699049	3.34843		ODC1	-0.1781	4.21633	-3.73894	0.000201627	0.0536952	0.506873
cg12190044	0.0131899	0.327222	4.95146	9.15134e-07	0.00699049	3.34194		ANKRD40	0.1555	5.95024	3.73478	0.000204915	0.0536952	0.492883
cg23415203	0.0143482	0.255281	4.94368	9.51179e-07	0.00707198	3.30468		CHCHD7	-0.201994	4.03728	-3.71866	0.000218145	0.056141	0.438792
cg23897913	0.014568	0.191377	4.94193	9.59467e-07	0.00707198	3.29631		RPL29	-0.11593	7.32373	-3.6975	0.000236726	0.0568813	0.368153
cg06228507	0.00816712	0.135126	4.93057	1.01507e-06	0.0072533	3.24198		ZNF385C	-0.197015	0.917532	-3.69719	0.000237002	0.0568813	0.367148
cg14647944	0.0199013	0.327489	4.92654	1.03556e-06	0.0072533	3.22272		PNMA5	-0.329712	3.34476	-3.69459	0.000239394	0.0568813	0.358471
cg18320766	0.0212617	0.178402	4.92648	1.03586e-06	0.0072533	3.22244		C19orf48P	-0.204327	2.67948	-3.69309	0.000240777	0.0568813	0.353495
cg12877335	-0.0123234	0.255437	-4.9223	1.05754e-06	0.00728372	3.20247		MCHR2	-0.363492	1.74425	-3.68862	0.000244955	0.0568813	0.338639
cg03573529	0.0134201	0.262914	4.91261	1.10943e-06	0.00751784	3.15629		GPCPD1	-0.277396	4.6843	-3.68479	0.000248588	0.0568813	0.325923
cg15205435	0.0220594	0.216737	4.8974	1.19586e-06	0.00785977	3.08397		NBPF26	0.224158	3.30189	3.67997	0.000253233	0.0568813	0.309938
cg21005853	0.00983607	0.0795811	4.8964	1.20174e-06	0.00785977	3.07925		ZCCHC17	-0.118747	5.58687	-3.67989	0.000253314	0.0568813	0.309661
cg11806528	0.0134722	0.23703	4.89363	1.21824e-06	0.00785977	3.06611		TNS1	0.185682	6.35469	3.67659	0.000256542	0.0568813	0.298728
cg21686890	0.0161963	0.165221	4.8909	1.23472e-06	0.00785977	3.05316		SDSL	-0.250806	2.59163	-3.66393	0.000269284	0.0582173	0.256887
cg12791555	0.00910234	0.149225	4.87566	1.33069e-06	0.00827509	2.98102		RENBP	0.165784	3.6506	3.65864	0.00027478	0.0582173	0.239451
cg02792168	0.0147678	0.156041	4.87271	1.3501e-06	0.00827509	2.96707		PLAG1	-0.178909	1.67403	-3.65579	0.00027779	0.0582173	0.23005
cg05951221	0.0126872	0.222938	4.87136	1.35905e-06	0.00827509	2.9607		NRIP2	0.191568	3.84863	3.65491	0.000278726	0.0582173	0.22715
cg17826344	0.0140053	0.376845	4.8636	1.41176e-06	0.00832753	2.92405		LRRC39	-0.176643	1.67945	-3.64532	0.000289108	0.0595231	0.195602
cg22691746	0.0118951	0.296838	4.86351	1.41239e-06	0.00832753	2.92361		FOXJ1	0.380904	2.0698	3.64134	0.000293518	0.0595801	0.182542
cg09908750	0.0110902	0.265163	4.85748	1.45469e-06	0.00832753	2.89519		LINC00515	-0.181419	0.634486	-3.62654	0.00031048	0.0617973	0.134103
cg04577253	0.00630869	0.0704612	4.85653	1.46146e-06	0.00832753	2.89072		EMP3	0.206138	3.41214	3.62263	0.000315115	0.0617973	0.12133
cg20145009	0.0172646	0.276224	4.85567	1.46757e-06	0.00832753	2.8867		GAREM2	0.262132	5.18717	3.61365	0.000326015	0.0617973	0.0920227
cg10323697	0.00731449	0.142377	4.85304	1.48659e-06	0.00832753	2.8743		CPM	0.195085	4.32683	3.60972	0.000330884	0.0617973	0.0792472
cg04778178	0.0164413	0.198124	4.84716	1.52991e-06	0.0084574	2.84663		GIPR	0.426793	1.51404	3.60945	0.000331219	0.0617973	0.0783753
cg10888337	0.0058603	0.0426246	4.83473	1.62549e-06	0.00855456	2.78827		SIPA1	0.194874	4.53232	3.60899	0.000331797	0.0617973	0.0768748
cg01471372	0.0173863	0.254844	4.83286	1.64034e-06	0.00855456	2.77952		SYTL1	0.20028	1.52065	3.60282	0.000339609	0.0617973	0.0568241
cg08327277	0.0246015	0.799643	4.82802	1.67944e-06	0.00855456	2.75683		EBF4	0.127271	4.35519	3.60149	0.000341323	0.0617973	0.0524878
cg08893839	0.0241282	0.224478	4.82799	1.67968e-06	0.00855456	2.7567		CASC3	0.0883817	6.84748	3.59708	0.000347033	0.0617973	0.0381989
cg23983453	-0.0213729	0.328819	-4.82734	1.68504e-06	0.00855456	2.75363		GCKR	-0.220304	0.717323	-3.59686	0.000347321	0.0617973	0.0374854
cg19001113	0.0163176	0.929337	4.82721	1.68608e-06	0.00855456	2.75303		CMTM3	0.160403	2.66292	3.58329	0.000365501	0.0638731	-0.00644675
cg23387569	0.020377	0.331538	4.82617	1.69466e-06	0.00855456	2.74814		ZNF334	-0.209532	3.30256	-3.58158	0.000367851	0.0638731	-0.0119648
cg15100426	0.0177474	0.460296	4.82266	1.72382e-06	0.00855456	2.73172		MIR3667HG	0.268027	0.73699	3.57592	0.000375749	0.0639142	-0.0302513
cg18745131	0.00636499	0.103584	4.82184	1.73074e-06	0.00855456	2.72787		MED29	-0.164983	6.262	-3.57506	0.000376957	0.0639142	-0.0330146
cg00814985	0.0164459	0.322386	4.81366	1.80086e-06	0.00879122	2.68963		PCOLCE	0.144932	2.29243	3.56821	0.000386749	0.0648119	-0.0550833
cg06530441	0.0193348	0.173622	4.81142	1.82047e-06	0.00879122	2.6792		ARRDC2	0.16035	5.18492	3.56171	0.000396249	0.0650991	-0.075962
cg23813012	0.0111781	0.194754	4.80755	1.85497e-06	0.00882388	2.66113		CNKSR3	0.160771	3.42952	3.56087	0.000397496	0.0650991	-0.0786665
cg10200608	0.0126201	0.211033	4.80507	1.87737e-06	0.00882388	2.64958		SLC16A6	-0.260147	2.28246	-3.55166	0.000411389	0.0659653	-0.108215
cg16348470	0.0112317	0.0958709	4.80145	1.91062e-06	0.00882388	2.63268		HMGB3	-0.193268	3.95702	-3.5484	0.000416409	0.0659653	-0.118646
cg07144296	0.0121111	0.135492	4.79979	1.92605e-06	0.00882388	2.62494		TCF7L1	0.13734	3.02445	3.54833	0.000416517	0.0659653	-0.118869
cg20510285	0.0111987	0.232874	4.79828	1.94014e-06	0.00882388	2.61793		ANGPT2	0.410067	3.18736	3.54315	0.000424631	0.0665193	-0.135458
cg01663968	0.0113347	0.0832349	4.79581	1.96346e-06	0.00882388	2.60643		LOC105371366	0.348068	1.54593	3.5336	0.000439955	0.0674535	-0.165936
cg09827249	0.0113149	0.165808	4.79468	1.97425e-06	0.00882388	2.60115		CEDORA	0.348068	1.54593	3.5336	0.000439955	0.0674535	-0.165936
cg18953784	0.0144051	0.218527	4.79173	2.00263e-06	0.0088565	2.58742		MYCBPAP	-0.191647	1.89006	-3.5302	0.000445531	0.0675894	-0.176761
cg22817638	0.0147567	0.778903	4.78673	2.05156e-06	0.0089784	2.56419		DOK3	0.198555	2.98698	3.52638	0.000451888	0.0678397	-0.188936
cg04139849	0.0135362	0.214076	4.78399	2.07891e-06	0.0090043	2.55144		CSRP1	0.164427	8.87008	3.51786	0.000466354	0.0689667	-0.216011
cg19455322	0.0108585	0.0907854	4.77784	2.14152e-06	0.00909308	2.5229		HSD11B2	0.333383	2.13085	3.51321	0.000474434	0.0689667	-0.230767
cg19496978	0.0164602	0.263194	4.77626	2.15783e-06	0.00909308	2.51559		GARNL3	-0.166447	5.16896	-3.51132	0.000477743	0.0689667	-0.236737
cg25453381	0.00921514	0.276067	4.77394	2.18214e-06	0.00909308	2.50482		LOC105371115	0.243867	1.25354	3.51087	0.000478537	0.0689667	-0.238162
top100 DMPs MCI vs. CN	logFC	AveExpr	t	P.Value	adj.P.Val	B		top100 DEGs MCI vs.CN	logFC	AveExpr	t	P.Value	adj.P.Val	B
cg14261863	-0.0136354	0.0763434	-5.05732	5.37963e-07	0.226016	3.91009		PLEKHB1	0.174974	8.82633	4.33224	1.71747e-05	0.247521	1.96578
cg18954700	-0.00305704	0.0150236	-4.53767	6.64663e-06	0.999984	1.49069		ARRDC2	0.189108	5.18492	4.00294	7.00111e-05	0.482833	0.905894
cg07476963	-0.0237748	0.843113	-4.39794	1.25502e-05	0.999984	0.882311		APLN	0.316412	4.35469	3.9144	0.000100506	0.482833	0.634356
cg02848996	0.0201427	0.9122	4.3352	1.66015e-05	0.999984	0.615059		SLC5A11	0.350435	3.63518	3.70328	0.000231508	0.61083	0.00996437
cg14854718	-0.00667256	0.030723	-4.04979	5.67321e-05	0.999984	-0.554695		PADI2	0.202629	6.75924	3.68465	0.000248719	0.61083	-0.0435376
cg16659583	0.0228209	0.89915	4.04406	5.81066e-05	0.999984	-0.577408		ACTMAP	0.15153	2.54466	3.65959	0.00027379	0.61083	-0.115145
cg13152396	-0.00416118	0.0809866	-4.03432	6.05142e-05	0.999984	-0.615921		LRRC1	0.172024	2.93463	3.61024	0.000330244	0.61083	-0.254778
cg17693222	0.0109084	0.867625	3.99802	7.03518e-05	0.999984	-0.758735		SERTAD3	0.150888	2.10311	3.56941	0.000385021	0.61083	-0.368934
cg27631817	0.0155382	0.659289	3.99009	7.26933e-05	0.999984	-0.78976		GALM	0.16928	2.69621	3.52353	0.000456676	0.61083	-0.495723
cg02672452	0.0199191	0.605668	3.97692	7.6747e-05	0.999984	-0.841168		FBN3	-0.313108	0.422547	-3.49432	0.000508609	0.61083	-0.57564
cg11261678	0.0107586	0.0660286	3.93878	8.97275e-05	0.999984	-0.98911		SZRD1	0.117055	5.14111	3.48713	0.000522213	0.61083	-0.595214
cg06414161	-0.0138484	0.897143	-3.92718	9.40694e-05	0.999984	-1.03382		CSRP1	0.170171	8.87008	3.46952	0.000556972	0.61083	-0.642982
cg22646616	-0.00874475	0.044891	-3.92085	9.65228e-05	0.999984	-1.05818		TMPRSS5	0.263505	3.95768	3.43343	0.000635076	0.61083	-0.740172
cg18737941	0.0123395	0.797872	3.91417	9.91802e-05	0.999984	-1.08386		GALNT6	0.257142	2.78771	3.41638	0.000675437	0.61083	-0.785764
cg11295942	0.0143606	0.884695	3.90057	0.000104796	0.999984	-1.13594		CRTAP	0.102879	6.21558	3.40933	0.000692804	0.61083	-0.804541
cg24276243	-0.015096	0.865059	-3.87008	0.00011851	0.999984	-1.25216		CCDC69	0.134637	3.89228	3.40684	0.000699031	0.61083	-0.811158
cg12433831	-0.0111394	0.865996	-3.86416	0.000121363	0.999984	-1.27462		GAREM2	0.258169	5.18717	3.39162	0.000738287	0.61083	-0.851553
cg18679753	0.00588798	0.91991	3.85614	0.000125327	0.999984	-1.30498		ZNF652	0.123084	5.18545	3.37363	0.000787341	0.61083	-0.899083
cg19744723	-0.00514796	0.0601148	-3.83788	0.000134822	0.999984	-1.37392		SLC25A18	0.169502	6.55614	3.36731	0.000805286	0.61083	-0.915727
cg04752989	0.00325774	0.98311	3.83729	0.00013514	0.999984	-1.37614		IP6K3	0.29217	1.39075	3.33636	0.000898758	0.634022	-0.996778
cg03840467	0.0102148	0.931181	3.82273	0.000143211	0.999984	-1.43088		PHF19	0.138071	4.44067	3.32856	0.000923845	0.634022	-1.01708
cg13298070	0.00621578	0.979109	3.81317	0.000148752	0.999984	-1.46669		DDAH2	0.153007	5.29348	3.30685	0.000997164	0.650651	-1.07338
cg25116388	0.00983089	0.233599	3.80432	0.000154063	0.999984	-1.49977		MAPKAPK3	0.14828	3.61146	3.29529	0.00103837	0.650651	-1.10321
cg20288916	0.0087651	0.776158	3.79639	0.000158979	0.999984	-1.52938		LINC01168	-0.322881	1.07755	-3.28174	0.0010887	0.653764	-1.13806
cg05972352	0.0149452	0.769471	3.7899	0.000163103	0.999984	-1.55352		LINC03013	0.248646	2.66558	3.25939	0.00117665	0.678316	-1.19523
cg15854022	0.0112694	0.60746	3.77649	0.00017196	0.999984	-1.60336		FKBP10	0.150284	4.75184	3.24593	0.00123272	0.679828	-1.22946
cg13010497	0.0261013	0.628885	3.76155	0.000182352	0.999984	-1.65863		GLUL	0.205292	10.7773	3.22566	0.0013219	0.679828	-1.28078
cg06733602	0.0112438	0.61495	3.75292	0.000188623	0.999984	-1.69047		MUC3A	-0.312379	1.35647	-3.20981	0.00139574	0.679828	-1.3207
cg23146560	0.0115231	0.25	3.74082	0.000197761	0.999984	-1.73501		DBI	0.16168	6.49236	3.20582	0.00141493	0.679828	-1.33072
cg27059379	0.010258	0.740569	3.72901	0.000207079	0.999984	-1.77833		NFATC4	0.183194	4.71775	3.19093	0.00148863	0.679828	-1.36797
cg05883164	0.0106459	0.833586	3.72819	0.000207743	0.999984	-1.78135		ALDH1L1-AS2	0.205058	1.43398	3.18944	0.00149621	0.679828	-1.3717
cg23972271	-0.0108237	0.90101	-3.72379	0.000211332	0.999984	-1.79746		ILRUN-AS1	0.130813	1.16486	3.18566	0.00151561	0.679828	-1.38115
cg23090583	0.00984615	0.0176563	3.714	0.000219526	0.999984	-1.83324		FAM107B	0.19216	5.17905	3.17779	0.00155664	0.679828	-1.40073
cg09695734	0.0124162	0.713864	3.71262	0.0002207	0.999984	-1.83826		PPP1R3C	0.199411	4.92104	3.16851	0.00160639	0.680922	-1.42379
cg21912531	0.0080876	0.913374	3.7103	0.000222697	0.999984	-1.84673		TBX6	0.204754	1.5749	3.1543	0.00168542	0.694007	-1.45897
cg24616879	0.0145056	0.554073	3.70879	0.000224002	0.999984	-1.85223		PREX1	0.125436	7.0922	3.13083	0.00182383	0.730139	-1.51675
cg16121455	0.00736965	0.901584	3.70708	0.000225493	0.999984	-1.85846		EZR	0.161603	6.99681	3.11545	0.00192009	0.744723	-1.55437
cg16449219	-0.0167158	0.537956	-3.706	0.000226434	0.999984	-1.86238		FFAR4	-0.245819	1.73679	-3.09511	0.00205466	0.744723	-1.60387
cg11316868	-0.00861077	0.0866048	-3.69968	0.000232043	0.999984	-1.88539		ITPKB	0.184185	7.88034	3.08986	0.00209073	0.744723	-1.61658
cg12750151	0.0113222	0.458075	3.69572	0.000235623	0.999984	-1.89978		LOC122526780	-0.217246	2.77349	-3.08665	0.00211316	0.744723	-1.62438
cg01433914	0.0229218	0.596234	3.69534	0.000235967	0.999984	-1.90115		ARHGEF26-AS1	0.159405	3.79943	3.07772	0.00217651	0.744723	-1.64594
cg19547459	0.0275491	0.481201	3.68866	0.000242135	0.999984	-1.9254		CHRNA2	-0.265466	1.98064	-3.07726	0.00217985	0.744723	-1.64706
cg21070669	-0.0123577	0.815472	-3.67904	0.000251281	0.999984	-1.96024		SMOX	0.164679	5.77121	3.06699	0.00225497	0.744723	-1.67179
cg14043702	0.0110852	0.796595	3.67318	0.000257009	0.999984	-1.98141		ASPA	0.17902	4.57572	3.06448	0.00227365	0.744723	-1.6778
cg05371908	0.0146196	0.741671	3.6728	0.000257382	0.999984	-1.98278		MUC12	-0.204459	1.6788	-3.04645	0.00241246	0.768068	-1.72102
cg00624375	-0.00551521	0.0244734	-3.67203	0.000258146	0.999984	-1.98556		RBP7	0.208021	0.904657	3.04154	0.00245151	0.768068	-1.73272
cg16273909	-0.0218271	0.659724	-3.66466	0.00026555	0.999984	-2.01212		ROM1	0.170705	4.48889	3.00717	0.002742	0.830709	-1.81426
cg24641125	0.0138714	0.0313755	3.6545	0.000276091	0.999984	-2.04867		CTF1	0.167536	1.8736	3.0044	0.00276673	0.830709	-1.82079
cg19503249	0.0218578	0.839684	3.65229	0.000278442	0.999984	-2.05663		SLC6A9	0.168467	3.97778	2.98491	0.00294661	0.850618	-1.86659
cg21801091	0.0124557	0.682239	3.643	0.000288497	0.999984	-2.08993		TCF19	0.176694	1.02866	2.97457	0.00304628	0.850618	-1.89076
cg09381484	-0.00775985	0.094288	-3.63903	0.000292909	0.999984	-2.10417		CDK18	0.140838	6.8398	2.9734	0.00305777	0.850618	-1.89349
cg09652933	-0.00296474	0.0146732	-3.63874	0.00029323	0.999984	-2.1052		GLI1	0.234868	1.71296	2.97225	0.00306912	0.850618	-1.89618
cg12120741	0.0116595	0.455451	3.63464	0.000297843	0.999984	-2.11984		RHOQ	0.13782	5.63416	2.96556	0.00313566	0.852662	-1.91176
cg04545516	-0.0147463	0.820693	-3.62132	0.000313329	0.999984	-2.16739		PIEZO2	0.219629	2.81969	2.94562	0.00334204	0.853928	-1.95802
cg04631281	-0.00338442	0.0146525	-3.61964	0.000315326	0.999984	-2.17335		PHGDH	0.159928	6.34607	2.94506	0.00334801	0.853928	-1.95931
cg04315554	0.0121299	0.738105	3.61795	0.000317354	0.999984	-2.17936		PTP4A2	0.0807553	7.39764	2.94102	0.00339142	0.853928	-1.96866
cg23393728	0.0126131	0.821542	3.61147	0.000325246	0.999984	-2.20239		MKLN1-AS	0.125741	1.77848	2.93629	0.00344281	0.853928	-1.97956
cg23832388	0.0137924	0.665869	3.60756	0.000330107	0.999984	-2.2163		GPC1-AS1	-0.170602	2.17347	-2.93161	0.00349441	0.853928	-1.99035
cg26705425	-0.00328416	0.0293873	-3.59289	0.000348915	0.999984	-2.26824		CHST14	0.13022	2.12325	2.93148	0.0034959	0.853928	-1.99065
cg04735773	0.0105769	0.800514	3.59037	0.000352248	0.999984	-2.27714		LOC105371115	0.213286	1.25354	2.92619	0.00355507	0.853928	-2.00282
cg25314134	0.00738363	0.915994	3.58338	0.000361642	0.999984	-2.3018		CYP4F26P	-0.301269	0.679187	-2.90107	0.00384876	0.870295	-2.0603
cg02089380	-0.00273333	0.0417132	-3.57146	0.000378218	0.999984	-2.34377		RAB31	0.132762	7.01243	2.89741	0.00389325	0.870295	-2.06861
cg13936854	0.0053445	0.941792	3.57018	0.000380038	0.999984	-2.34827		SLC25A20	0.139552	3.32281	2.8969	0.00389949	0.870295	-2.06977
cg19001113	-0.0127336	0.929337	-3.56274	0.000390787	0.999984	-2.37438		LOC101929237	-0.331443	0.526019	-2.89513	0.00392127	0.870295	-2.0738
cg23957144	-0.00509713	0.101434	-3.56265	0.00039091	0.999984	-2.37467		DDB2	0.101819	3.94149	2.88899	0.00399765	0.870295	-2.08776
cg04337176	0.0138198	0.683019	3.5409	0.000424003	0.999984	-2.45071		FAM107A	0.16844	10.498	2.88764	0.00401463	0.870295	-2.09082
cg18428542	0.0138149	0.591435	3.54073	0.000424279	0.999984	-2.45132		INPPL1	0.114628	6.08131	2.88516	0.00404592	0.870295	-2.09644
cg13077138	0.0153462	0.773655	3.53982	0.000425707	0.999984	-2.45447		PDE9A	0.102521	3.45809	2.86937	0.00425074	0.900906	-2.13213
cg15574312	0.0103688	0.107342	3.53665	0.000430763	0.999984	-2.46551		PPIC	0.124465	1.22422	2.862	0.00434962	0.908503	-2.14874
cg26382626	0.0108135	0.768053	3.53595	0.000431893	0.999984	-2.46796		LOC286083	-0.326857	1.28336	-2.84438	0.00459429	0.930406	-2.18824
cg07071478	0.00918741	0.852409	3.53584	0.000432064	0.999984	-2.46833		CPNE2	0.0957128	4.8783	2.83682	0.00470308	0.930406	-2.20512
cg15909737	0.0072363	0.905227	3.53443	0.000434345	0.999984	-2.47325		GPR108	0.0864218	5.16059	2.82813	0.00483096	0.930406	-2.22447
cg19698309	0.0117304	0.751188	3.53013	0.000441334	0.999984	-2.48818		SPACA6	0.118444	4.35763	2.82457	0.00488431	0.930406	-2.23238
cg06574757	0.0130533	0.749189	3.52809	0.000444696	0.999984	-2.49528		PAM16	-0.143165	1.78783	-2.82054	0.00494531	0.930406	-2.24133
cg11674356	-0.0102714	0.903274	-3.52346	0.0004524	0.999984	-2.51134		ZBTB7B	0.134235	4.37885	2.82013	0.00495149	0.930406	-2.24223
cg27573389	0.00908925	0.857873	3.51827	0.000461193	0.999984	-2.52933		GIPR	0.349672	1.51404	2.81815	0.00498173	0.930406	-2.24661
cg18946787	-0.0183502	0.860129	-3.51777	0.000462044	0.999984	-2.53105		GTF2IRD2B	0.112475	3.22503	2.81553	0.00502206	0.930406	-2.25242
cg09075515	0.0256093	0.721921	3.51577	0.000465492	0.999984	-2.538		CHRAC1	0.0989306	3.44136	2.81466	0.0050355	0.930406	-2.25435
cg22905368	0.00178905	0.990446	3.51339	0.000469602	0.999984	-2.54622		SLC25A48	0.20429	3.13596	2.80907	0.00512265	0.934527	-2.2667
cg08169901	-0.00194985	0.00683124	-3.51319	0.000469956	0.999984	-2.54692		CENPB	0.102853	6.91888	2.80147	0.00524321	0.944563	-2.28345
cg05353356	-0.0100868	0.915208	-3.5062	0.000482259	0.999984	-2.57107		TST	0.16126	4.01932	2.79268	0.00538604	0.949094	-2.30279
cg21147829	0.00606578	0.856881	3.49304	0.000506243	0.999984	-2.61641		EMP3	0.166196	3.41214	2.78333	0.00554175	0.949094	-2.32328
cg14756207	0.0234528	0.779522	3.49263	0.00050701	0.999984	-2.61782		ASCL1	0.156825	4.68949	2.77373	0.00570584	0.949094	-2.34426
cg22827986	0.0154969	0.378992	3.49062	0.000510781	0.999984	-2.62474		DAPK2	0.101214	3.24832	2.76011	0.00594636	0.949094	-2.37392
cg03817939	-0.00409354	0.0220242	-3.48228	0.000526689	0.999984	-2.65338		ANLN	0.218305	5.2192	2.7533	0.00606995	0.949094	-2.38868
cg08902977	0.00356166	0.012636	3.47661	0.000537769	0.999984	-2.67281		MIF4GD	0.097719	2.96524	2.75042	0.00612294	0.949094	-2.39492
cg12775935	-0.00364179	0.0375372	-3.47	0.000550949	0.999984	-2.69541		PLPP2	0.16208	3.82738	2.73853	0.00634597	0.949094	-2.42058
cg06971092	0.00987207	0.327945	3.46635	0.000558363	0.999984	-2.70788		PHYHD1	0.211659	4.44513	2.73757	0.0063643	0.949094	-2.42265
cg25673668	-0.0139427	0.819916	-3.46538	0.000560353	0.999984	-2.7112		SERPINB6	0.092853	5.73235	2.73607	0.00639298	0.949094	-2.42588
cg11308549	0.00849569	0.943559	3.46501	0.000561111	0.999984	-2.71246		GRM5	-0.272442	2.07531	-2.72937	0.00652273	0.949094	-2.44028
cg13595211	0.0127654	0.746177	3.46465	0.000561839	0.999984	-2.71367		SLC6A12	0.168688	5.20285	2.72861	0.00653778	0.949094	-2.44193
cg22941294	0.0125007	0.693404	3.45338	0.000585457	0.999984	-2.75208		LHPP	0.102126	6.02221	2.72754	0.00655865	0.949094	-2.44421
cg06690548	0.0118852	0.418115	3.45327	0.00058568	0.999984	-2.75244		KLK6	0.205623	2.45375	2.72671	0.00657503	0.949094	-2.446
cg09933401	-0.0169834	0.908703	-3.45015	0.000592398	0.999984	-2.76307		PLXNB1	0.137396	7.35615	2.72514	0.00660595	0.949094	-2.44936
cg04212450	0.00917614	0.837909	3.44915	0.000594543	0.999984	-2.76644		BDH2	0.182147	3.01478	2.72402	0.00662807	0.949094	-2.45176
cg04907523	-0.00243583	0.00928085	-3.44829	0.000596419	0.999984	-2.76938		CSPG4P10	-0.210778	1.1085	-2.71521	0.00680489	0.949094	-2.47062
cg01233025	0.0112606	0.513168	3.44743	0.000598297	0.999984	-2.77231		CCDC77	0.100771	2.27366	2.71345	0.00684075	0.949094	-2.47438
cg24441185	-0.00618629	0.0464018	-3.44722	0.000598751	0.999984	-2.77302		ANO1	-0.185727	0.715565	-2.70369	0.00704248	0.949094	-2.49518
cg14433314	0.01658	0.298768	3.44335	0.000607243	0.999984	-2.78615		FREM3	-0.409722	0.299988	-2.69718	0.00718008	0.949094	-2.50902
cg16432125	0.0120254	0.62591	3.44329	0.000607386	0.999984	-2.78637		POLR3GL	0.0869885	3.40005	2.6948	0.00723106	0.949094	-2.51408

## Sheet: Table S3 GO annotation
Supplementary Table 3. The most significant results of GO annotation in three types of omics.
GO annotation of differential methylation sites.									GO annotation of differential expressed genes.														GO annotation of differential expressed miRNA
GO Terms AD vs. CN	ONTOLOGY	TERM	N	DE	P.DE	FDR	Group		GO Terms AD vs. CN	ONTOLOGY	ID	Description	GeneRatio	BgRatio	pvalue	p.adjust	qvalue	geneID	Count	Group			GO Terms	Subcategory	Enrichment	P-value	P-adjusted	Q-value	Expected	Observed	miRNAs/precursors	Group
GO:0001678	BP	intracellular glucose homeostasis	147	29	0.00443965	1	GO Terms MCI vs. CN		GO:0010273	BP	GO:0010273	detoxification of copper ion	6/519	16/18870	2.66335e-06	0.00644397	0.00605561	MT1E,MT1X,MT1M,MT1F,MT2A,MT3	6	GO Terms MCI vs. CN			Annotations derived over miRTarBase (Gene Ontology)	insulin receptor signaling pathway GO0008286	over-represented	1.59e-12	2.14e-08	2.14e-08	14.8126	38	hsa-miR-132-3p; hsa-miR-129-5p; hsa-miR-133b; hsa-miR-432-5p; hsa-miR-433-3p; hsa-miR-29a-3p; hsa-miR-520e-3p; hsa-miR-99b-5p; hsa-miR-885-5p; hsa-let-7i-5p; hsa-miR-744-5p; hsa-miR-451a; hsa-miR-375-3p; hsa-miR-30e-5p; hsa-miR-19b-3p; hsa-miR-100-5p; hsa-miR-484; hsa-miR-410-3p; hsa-miR-200a-3p; hsa-miR-23b-3p; hsa-miR-193b-3p; hsa-miR-335-5p; hsa-miR-99a-5p; hsa-miR-362-3p; hsa-miR-431-5p; hsa-…	GO Terms AD vs. CN
GO:0003015	BP	heart process	242	43	0.00504694	1	GO Terms MCI vs. CN		GO:1990169	BP	GO:1990169	stress response to copper ion	6/519	16/18870	2.66335e-06	0.00644397	0.00605561	MT1E,MT1X,MT1M,MT1F,MT2A,MT3	6	GO Terms MCI vs. CN			Annotations derived over miRTarBase (Gene Ontology)	DNA-methyltransferase activity GO0009008	over-represented	4.57e-12	3.08e-08	3.08e-08	1.02342	13	hsa-miR-29a-3p; hsa-miR-375-3p; hsa-miR-19b-3p; hsa-miR-100-5p; hsa-miR-484; hsa-miR-200a-3p; hsa-miR-193b-3p; hsa-miR-335-5p; hsa-miR-29b-3p; hsa-miR-149-5p; hsa-miR-370-3p; hsa-miR-218-5p; hsa-miR-221-3p	GO Terms AD vs. CN
GO:0003230	BP	cardiac atrium development	37	11	0.00633653	1	GO Terms MCI vs. CN		GO:0071280	BP	GO:0071280	cellular response to copper ion	7/519	26/18870	4.77516e-06	0.0075171	0.00706407	MT1E,MT1X,MT1M,MT1F,MT2A,MT3,DAXX	7	GO Terms MCI vs. CN			Annotations derived over miRTarBase (Gene Ontology)	macrophage differentiation GO0030225	over-represented	1.03e-11	4.63e-08	4.63e-08	8.29508	29	hsa-miR-132-3p; hsa-miR-133b; hsa-miR-129-2-3p; hsa-miR-432-5p; hsa-miR-29a-3p; hsa-miR-504-5p; hsa-miR-520e-3p; hsa-let-7i-5p; hsa-miR-451a; hsa-miR-375-3p; hsa-miR-30e-5p; hsa-miR-19b-3p; hsa-miR-484; hsa-miR-410-3p; hsa-miR-485-5p; hsa-miR-23b-3p; hsa-miR-193b-3p; hsa-miR-335-5p; hsa-miR-362-3p; hsa-miR-874-3p; hsa-miR-29b-3p; hsa-miR-376a-3p; hsa-miR-379-5p; hsa-miR-24-3p; hsa-miR-149-5p; hsa…	GO Terms AD vs. CN
GO:0006248	BP	CMP catabolic process	4	3	0.00753135	1	GO Terms MCI vs. CN		GO:0009581	BP	GO:0009581	detection of external stimulus	15/519	138/18870	6.21376e-06	0.0075171	0.00706407	PLEKHB1,ROM1,PIEZO2,ANO1,CXCR4,PKD2L1,ANO3,HTR2A,JUP,CNGB1,HPN,CAMKMT,NGFR,GPR88,RCVRN	15	GO Terms MCI vs. CN			Annotations derived over miRTarBase (Gene Ontology)	dTMP biosynthetic process GO0006231	over-represented	2.19e-10	4.62e-07	4.62e-07	0.323185	8	hsa-miR-433-3p; hsa-miR-744-5p; hsa-miR-375-3p; hsa-miR-19b-3p; hsa-miR-484; hsa-miR-193b-3p; hsa-miR-99a-5p; hsa-miR-34a-5p	GO Terms AD vs. CN
GO:0007064	BP	mitotic sister chromatid cohesion	26	8	0.00388382	1	GO Terms MCI vs. CN		GO:0009582	BP	GO:0009582	detection of abiotic stimulus	15/519	141/18870	8.09557e-06	0.0078349	0.00736271	PLEKHB1,ROM1,PIEZO2,ANO1,CXCR4,PKD2L1,ANO3,HTR2A,JUP,CNGB1,HPN,CAMKMT,NGFR,GPR88,RCVRN	15	GO Terms MCI vs. CN			Annotations derived over miRTarBase (Gene Ontology)	disordered domain specific binding GO0097718	over-represented	1.46e-10	4.62e-07	4.62e-07	13.9688	35	hsa-miR-132-3p; hsa-miR-133b; hsa-miR-129-2-3p; hsa-miR-432-5p; hsa-miR-29a-3p; hsa-miR-504-5p; hsa-miR-520e-3p; hsa-let-7i-5p; hsa-miR-744-5p; hsa-miR-375-3p; hsa-miR-30e-5p; hsa-miR-19b-3p; hsa-miR-100-5p; hsa-miR-484; hsa-miR-410-3p; hsa-miR-485-5p; hsa-miR-200a-3p; hsa-miR-23b-3p; hsa-miR-193b-3p; hsa-miR-335-5p; hsa-miR-99a-5p; hsa-miR-362-3p; hsa-miR-431-5p; hsa-miR-29b-3p; hsa-miR-379-5p; …	GO Terms AD vs. CN
GO:0007608	BP	sensory perception of smell	347	28	0.00311507	1	GO Terms MCI vs. CN		GO:0042391	BP	GO:0042391	regulation of membrane potential	29/519	440/18870	1.41835e-05	0.0086758	0.00815294	CHRNA2,PIEZO2,GRM5,SLC1A7,KIF5B,CHRNB1,CACNA1D,KCNJ10,GRIN2B,HTR3B,SLC4A11,SLC8A2,SEZ6,SCN2B,KCNH1,CUX2,OPRD1,TRDN,JUP,SCN3B,CNGB1,GABRG3,FZD9,RIMS1,KCNH5,GPR88,KCNH8,RGS7BP,SNTA1	29	GO Terms MCI vs. CN			Annotations derived over miRTarBase (Gene Ontology)	myoblast differentiation GO0045445	over-represented	2.2e-10	4.62e-07	4.62e-07	7.32553	26	hsa-miR-132-3p; hsa-miR-129-5p; hsa-miR-433-3p; hsa-miR-29a-3p; hsa-miR-520e-3p; hsa-let-7i-5p; hsa-miR-744-5p; hsa-miR-375-3p; hsa-miR-30e-5p; hsa-miR-19b-3p; hsa-miR-100-5p; hsa-miR-410-3p; hsa-miR-485-5p; hsa-miR-23b-3p; hsa-miR-335-5p; hsa-miR-99a-5p; hsa-miR-431-5p; hsa-miR-29b-3p; hsa-miR-24-3p; hsa-miR-25-3p; hsa-miR-149-5p; hsa-miR-34b-3p; hsa-miR-34a-5p; hsa-miR-137-3p; hsa-miR-218-5p; h…	GO Terms AD vs. CN
GO:0007626	BP	locomotory behavior	197	37	0.00655615	1	GO Terms MCI vs. CN		GO:0050804	BP	GO:0050804	modulation of chemical synaptic transmission	31/519	489/18870	1.55065e-05	0.0086758	0.00815294	NFATC4,SLC6A9,FAM107A,PDE9A,GRM5,KIF5B,KCNJ10,GRIN2B,ADCY1,SYN3,OTOF,VGF,SLC8A2,PTN,SHISA9,CALB2,CUX2,SHISA8,HTR2A,ADORA3,EFNB3,GRM2,LRRTM1,NGFR,RIMS1,GRM4,DLGAP2,LRRTM2,CACNG8,FRRS1L,SLC7A10	31	GO Terms MCI vs. CN			Annotations derived over miRTarBase (Gene Ontology)	negative regulation of protein catabolic process GO0042177	over-represented	2.4e-10	4.62e-07	4.62e-07	10.8447	31	hsa-miR-132-3p; hsa-miR-133b; hsa-miR-432-5p; hsa-miR-433-3p; hsa-miR-29a-3p; hsa-miR-520e-3p; hsa-let-7i-5p; hsa-miR-744-5p; hsa-miR-375-3p; hsa-miR-30e-5p; hsa-miR-19b-3p; hsa-miR-100-5p; hsa-miR-484; hsa-miR-485-5p; hsa-miR-200a-3p; hsa-miR-23b-3p; hsa-miR-193b-3p; hsa-miR-335-5p; hsa-miR-362-3p; hsa-miR-874-3p; hsa-miR-29b-3p; hsa-miR-376a-3p; hsa-miR-379-5p; hsa-miR-24-3p; hsa-miR-149-5p; hs…	GO Terms AD vs. CN
GO:0009222	BP	pyrimidine ribonucleotide catabolic process	8	5	0.000933222	1	GO Terms MCI vs. CN		GO:0097501	BP	GO:0097501	stress response to metal ion	6/519	21/18870	1.60505e-05	0.0086758	0.00815294	MT1E,MT1X,MT1M,MT1F,MT2A,MT3	6	GO Terms MCI vs. CN			Annotations derived over miRTarBase (Gene Ontology)	cellular response to indole-3-methanol GO0071681	over-represented	3.21e-10	5.2e-07	5.2e-07	1.7057	14	hsa-miR-129-5p; hsa-miR-885-5p; hsa-miR-744-5p; hsa-miR-375-3p; hsa-miR-484; hsa-miR-200a-3p; hsa-miR-193b-3p; hsa-miR-335-5p; hsa-miR-24-3p; hsa-miR-25-3p; hsa-miR-34a-5p; hsa-miR-370-3p; hsa-miR-218-5p; hsa-miR-221-3p	GO Terms AD vs. CN
GO:0009593	BP	detection of chemical stimulus	402	36	0.000437564	1	GO Terms MCI vs. CN		GO:0099177	BP	GO:0099177	regulation of trans-synaptic signaling	31/519	490/18870	1.6136e-05	0.0086758	0.00815294	NFATC4,SLC6A9,FAM107A,PDE9A,GRM5,KIF5B,KCNJ10,GRIN2B,ADCY1,SYN3,OTOF,VGF,SLC8A2,PTN,SHISA9,CALB2,CUX2,SHISA8,HTR2A,ADORA3,EFNB3,GRM2,LRRTM1,NGFR,RIMS1,GRM4,DLGAP2,LRRTM2,CACNG8,FRRS1L,SLC7A10	31	GO Terms MCI vs. CN			Annotations derived over miRTarBase (Gene Ontology)	epidermal growth factor receptor signaling pathway GO0007173	over-represented	3.48e-10	5.2e-07	5.2e-07	14.3638	35	hsa-miR-132-3p; hsa-miR-129-5p; hsa-miR-133b; hsa-miR-433-3p; hsa-miR-29a-3p; hsa-miR-504-5p; hsa-miR-520e-3p; hsa-miR-885-5p; hsa-miR-1260a; hsa-let-7i-5p; hsa-miR-744-5p; hsa-miR-451a; hsa-miR-375-3p; hsa-miR-30e-5p; hsa-miR-19b-3p; hsa-miR-100-5p; hsa-miR-484; hsa-miR-485-5p; hsa-miR-200a-3p; hsa-miR-23b-3p; hsa-miR-193b-3p; hsa-miR-335-5p; hsa-miR-99a-5p; hsa-miR-362-3p; hsa-miR-29b-3p; hsa-m…	GO Terms AD vs. CN
GO:0009743	BP	response to carbohydrate	219	40	0.00186502	1	GO Terms MCI vs. CN		GO:0021938	BP	GO:0021938	smoothened signaling pathway involved in regulation of cerebellar granule cell precursor cell proliferation	3/519	3/18870	2.06891e-05	0.00869351	0.00816957	GLI1,SHH,SMO	3	GO Terms MCI vs. CN			Annotations derived over miRTarBase (Gene Ontology)	positive regulation of mitotic metaphaseanaphase transition GO0045842	over-represented	3.87e-10	5.22e-07	5.22e-07	3.68072	19	hsa-miR-132-3p; hsa-miR-432-5p; hsa-miR-29a-3p; hsa-miR-520e-3p; hsa-let-7i-5p; hsa-miR-100-5p; hsa-miR-484; hsa-miR-485-5p; hsa-miR-23b-3p; hsa-miR-193b-3p; hsa-miR-335-5p; hsa-miR-99a-5p; hsa-miR-29b-3p; hsa-miR-379-5p; hsa-miR-24-3p; hsa-miR-149-5p; hsa-miR-34a-5p; hsa-miR-218-5p; hsa-miR-221-3p	GO Terms AD vs. CN
GO:0000126	CC	transcription factor TFIIIB complex	3	3	0.0019252	1	GO Terms MCI vs. CN		GO:0097060	CC	GO:0097060	synaptic membrane	39/547	393/19886	4.67671e-12	2.44124e-09	2.2399e-09	CHRNA2,SLC6A9,GRM5,SSPN,SLC1A7,CHRNB1,GRIN2B,HTR3B,ADCY1,IGSF9B,OTOF,CHRM4,RPH3A,SHISA9,NRXN3,HIP1R,NECTIN3,KCNH1,DGKB,OPRD1,SHISA8,HTR2A,ADORA3,EFNB3,GRM2,GABRG3,LRRTM1,CRYAB,GABBR2,RIMS1,GRIP2,LRRTM2,NETO2,CACNG8,TENM2,SCN2A,CDH9,RGS7BP,SNTA1	39	GO Terms MCI vs. CN			Gene Ontology (miRWalk)	GO0001501 skeletal system development	over-represented	1.14e-07	0.000254	0.000254	8.94037	24	hsa-miR-132-3p; hsa-miR-129-5p; hsa-miR-133b; hsa-miR-129-2-3p; hsa-miR-29a-3p; hsa-miR-99b-5p; hsa-miR-744-5p; hsa-miR-451a; hsa-miR-375-3p; hsa-miR-19b-3p; hsa-miR-100-5p; hsa-miR-484; hsa-miR-200a-3p; hsa-miR-23b-3p; hsa-miR-193b-3p; hsa-miR-335-5p; hsa-miR-99a-5p; hsa-miR-29b-3p; hsa-miR-24-3p; hsa-miR-25-3p; hsa-miR-149-5p; hsa-miR-34a-5p; hsa-miR-218-5p; hsa-miR-221-3p	GO Terms AD vs. CN
GO:0019005	CC	SCF ubiquitin ligase complex	64	15	0.00359485	1	GO Terms MCI vs. CN		GO:0045211	CC	GO:0045211	postsynaptic membrane	30/547	275/19886	1.45535e-10	3.79847e-08	3.48519e-08	CHRNA2,SLC6A9,GRM5,SSPN,CHRNB1,GRIN2B,HTR3B,ADCY1,IGSF9B,CHRM4,RPH3A,SHISA9,NECTIN3,KCNH1,DGKB,OPRD1,SHISA8,HTR2A,EFNB3,GABRG3,LRRTM1,GABBR2,GRIP2,LRRTM2,NETO2,CACNG8,TENM2,CDH9,RGS7BP,SNTA1	30	GO Terms MCI vs. CN			Gene Ontology (miRWalk)	GO0003214 cardiac left ventricle morphogenesis	over-represented	2.88e-07	0.000254	0.000254	1.88586	11	hsa-miR-129-5p; hsa-miR-29a-3p; hsa-miR-744-5p; hsa-miR-375-3p; hsa-miR-23b-3p; hsa-miR-335-5p; hsa-miR-24-3p; hsa-miR-149-5p; hsa-miR-34b-3p; hsa-miR-34a-5p; hsa-miR-218-5p	GO Terms AD vs. CN
GO:0036157	CC	outer dynein arm	11	5	0.00394242	1	GO Terms MCI vs. CN		GO:0099572	CC	GO:0099572	postsynaptic specialization	26/547	346/19886	4.02034e-06	0.00069954	0.000641844	SLC6A9,GRM5,CHRNB1,GRIN2B,ERBIN,ADCY1,SYN3,IGSF9B,SLC8A2,SHISA9,HIP1R,NECTIN3,KCNH1,OPRD1,SHISA8,EFNB3,LRRTM1,NGFR,GRIP2,DLGAP2,LRRTM2,NETO2,CACNG8,RGS7BP,ITPR1,HOMER3	26	GO Terms MCI vs. CN			Gene Ontology (miRWalk)	GO0005524 atp binding	over-represented	3.31e-07	0.000254	0.000254	23.6082	38	hsa-miR-132-3p; hsa-miR-129-5p; hsa-miR-133b; hsa-miR-129-2-3p; hsa-miR-433-3p; hsa-miR-29a-3p; hsa-miR-504-5p; hsa-miR-520e-3p; hsa-miR-99b-5p; hsa-miR-885-5p; hsa-miR-1260a; hsa-let-7i-5p; hsa-miR-744-5p; hsa-miR-451a; hsa-miR-375-3p; hsa-miR-30e-5p; hsa-miR-19b-3p; hsa-miR-100-5p; hsa-miR-484; hsa-miR-485-5p; hsa-miR-200a-3p; hsa-miR-23b-3p; hsa-miR-193b-3p; hsa-miR-335-5p; hsa-miR-99a-5p; hsa…	GO Terms AD vs. CN
GO:0090576	CC	RNA polymerase III transcription regulator complex	9	4	0.00928188	1	GO Terms MCI vs. CN		GO:0099634	CC	GO:0099634	postsynaptic specialization membrane	14/547	122/19886	6.75211e-06	0.000881151	0.000808477	GRM5,CHRNB1,GRIN2B,ADCY1,SHISA9,NECTIN3,KCNH1,OPRD1,EFNB3,LRRTM1,LRRTM2,NETO2,CACNG8,RGS7BP	14	GO Terms MCI vs. CN			Gene Ontology (miRWalk)	GO0005875 microtubule associated complex	over-represented	4.91e-07	0.000254	0.000254	4.33049	16	hsa-miR-132-3p; hsa-miR-433-3p; hsa-miR-504-5p; hsa-miR-375-3p; hsa-miR-30e-5p; hsa-miR-19b-3p; hsa-miR-100-5p; hsa-miR-484; hsa-miR-23b-3p; hsa-miR-193b-3p; hsa-miR-335-5p; hsa-miR-24-3p; hsa-miR-149-5p; hsa-miR-34a-5p; hsa-miR-137-3p; hsa-miR-221-3p	GO Terms AD vs. CN
GO:0000992	MF	RNA polymerase III cis-regulatory region sequence-specific DNA binding	8	4	0.00919714	1	GO Terms MCI vs. CN		GO:0098839	CC	GO:0098839	postsynaptic density membrane	12/547	99/19886	1.74603e-05	0.00182285	0.00167251	GRM5,GRIN2B,ADCY1,SHISA9,NECTIN3,KCNH1,OPRD1,EFNB3,LRRTM2,NETO2,CACNG8,RGS7BP	12	GO Terms MCI vs. CN			Gene Ontology (miRWalk)	GO0008284 positive regulation of cell proliferation	over-represented	4.66e-07	0.000254	0.000254	17.6712	33	hsa-miR-132-3p; hsa-miR-129-5p; hsa-miR-133b; hsa-miR-129-2-3p; hsa-miR-433-3p; hsa-miR-29a-3p; hsa-miR-504-5p; hsa-miR-99b-5p; hsa-miR-885-5p; hsa-let-7i-5p; hsa-miR-744-5p; hsa-miR-451a; hsa-miR-375-3p; hsa-miR-30e-5p; hsa-miR-19b-3p; hsa-miR-100-5p; hsa-miR-484; hsa-miR-200a-3p; hsa-miR-23b-3p; hsa-miR-193b-3p; hsa-miR-335-5p; hsa-miR-99a-5p; hsa-miR-29b-3p; hsa-miR-376a-3p; hsa-miR-379-5p; hs…	GO Terms AD vs. CN
GO:0001006	MF	RNA polymerase III type 3 promoter sequence-specific DNA binding	7	4	0.00584502	1	GO Terms MCI vs. CN		GO:0014069	CC	GO:0014069	postsynaptic density	23/547	315/19886	2.27445e-05	0.00197878	0.00181557	SLC6A9,GRM5,GRIN2B,ADCY1,SYN3,IGSF9B,SLC8A2,SHISA9,HIP1R,NECTIN3,KCNH1,OPRD1,SHISA8,EFNB3,NGFR,GRIP2,DLGAP2,LRRTM2,NETO2,CACNG8,RGS7BP,ITPR1,HOMER3	23	GO Terms MCI vs. CN			Gene Ontology (miRWalk)	GO0008286 insulin receptor signaling pathway	over-represented	3.78e-07	0.000254	0.000254	12.7121	28	hsa-miR-132-3p; hsa-miR-133b; hsa-miR-433-3p; hsa-miR-29a-3p; hsa-miR-99b-5p; hsa-let-7i-5p; hsa-miR-744-5p; hsa-miR-451a; hsa-miR-375-3p; hsa-miR-30e-5p; hsa-miR-19b-3p; hsa-miR-100-5p; hsa-miR-484; hsa-miR-200a-3p; hsa-miR-23b-3p; hsa-miR-193b-3p; hsa-miR-335-5p; hsa-miR-99a-5p; hsa-miR-362-3p; hsa-miR-29b-3p; hsa-miR-376a-3p; hsa-miR-24-3p; hsa-miR-25-3p; hsa-miR-149-5p; hsa-miR-34a-5p; hsa-mi…	GO Terms AD vs. CN
GO:0001025	MF	RNA polymerase III general transcription initiation factor binding	4	3	0.00920483	1	GO Terms MCI vs. CN		GO:0034702	CC	GO:0034702	monoatomic ion channel complex	22/547	300/19886	3.19395e-05	0.00238177	0.00218533	CHRNA2,ANO1,CHRNB1,CACNA1D,HSPA2,GRIN2B,HTR3B,DPP6,PKD2L1,SHISA9,SCN2B,KCNH1,SHISA8,SCN3B,KCNJ16,CNGB1,GABRG3,SCN3A,CACNG8,CACNA1E,SCN2A,OLFM2	22	GO Terms MCI vs. CN			Gene Ontology (miRWalk)	GO0010494 cytoplasmic stress granule	over-represented	4.69e-07	0.000254	0.000254	6.07666	19	hsa-miR-132-3p; hsa-miR-29a-3p; hsa-miR-99b-5p; hsa-miR-1260a; hsa-miR-744-5p; hsa-miR-375-3p; hsa-miR-30e-5p; hsa-miR-19b-3p; hsa-miR-484; hsa-miR-193b-3p; hsa-miR-335-5p; hsa-miR-99a-5p; hsa-miR-24-3p; hsa-miR-25-3p; hsa-miR-149-5p; hsa-miR-34a-5p; hsa-miR-137-3p; hsa-miR-218-5p; hsa-miR-221-3p	GO Terms AD vs. CN
GO:0001156	MF	TFIIIC-class transcription factor complex binding	3	3	0.00358502	1	GO Terms MCI vs. CN		GO:0043025	CC	GO:0043025	neuronal cell body	30/547	489/19886	3.9819e-05	0.00259819	0.0023839	TMPRSS5,PDE9A,ASCL1,TGFB3,RGS8,HMCN2,MYOT,VGF,SLC8A2,SEZ6,HIP1R,GNA12,KCNH1,PSD2,HTR2A,HPN,SMN2,CAPN2,CRYAB,NGFR,GRIP2,RTN4RL1,CACNA1E,PTPRF,RCVRN,TMEM100,DSCAM,ERMN,CRH,RGS7BP	30	GO Terms MCI vs. CN			Gene Ontology (miRWalk)	GO0030514 negative regulation of bmp signaling pathway	over-represented	4.89e-07	0.000254	0.000254	4.88927	17	hsa-miR-129-5p; hsa-miR-29a-3p; hsa-miR-744-5p; hsa-miR-375-3p; hsa-miR-19b-3p; hsa-miR-100-5p; hsa-miR-484; hsa-miR-23b-3p; hsa-miR-335-5p; hsa-miR-99a-5p; hsa-miR-24-3p; hsa-miR-25-3p; hsa-miR-149-5p; hsa-miR-34b-3p; hsa-miR-34a-5p; hsa-miR-218-5p; hsa-miR-221-3p	GO Terms AD vs. CN
GO:0004308	MF	exo-alpha-sialidase activity	4	3	0.00861077	1	GO Terms MCI vs. CN		GO:0032279	CC	GO:0032279	asymmetric synapse	23/547	331/19886	4.92504e-05	0.00285652	0.00262093	SLC6A9,GRM5,GRIN2B,ADCY1,SYN3,IGSF9B,SLC8A2,SHISA9,HIP1R,NECTIN3,KCNH1,OPRD1,SHISA8,EFNB3,NGFR,GRIP2,DLGAP2,LRRTM2,NETO2,CACNG8,RGS7BP,ITPR1,HOMER3	23	GO Terms MCI vs. CN			Gene Ontology (miRWalk)	GO0045668 negative regulation of osteoblast differentiation	over-represented	5.76e-08	0.000254	0.000254	6.00681	20	hsa-miR-129-5p; hsa-miR-133b; hsa-miR-29a-3p; hsa-miR-744-5p; hsa-miR-100-5p; hsa-miR-484; hsa-miR-200a-3p; hsa-miR-23b-3p; hsa-miR-193b-3p; hsa-miR-335-5p; hsa-miR-99a-5p; hsa-miR-29b-3p; hsa-miR-24-3p; hsa-miR-25-3p; hsa-miR-149-5p; hsa-miR-34b-3p; hsa-miR-34a-5p; hsa-miR-137-3p; hsa-miR-218-5p; hsa-miR-221-3p	GO Terms AD vs. CN
GO:0004984	MF	olfactory receptor activity	322	25	0.00194243	1	GO Terms MCI vs. CN		GO:0097386	CC	GO:0097386	glial cell projection	7/547	37/19886	5.76332e-05	0.00300845	0.00276033	GLUL,GRM5,KCNJ10,ADGRG1,GRM2,MT3,ERMN	7	GO Terms MCI vs. CN			Gene Ontology (miRWalk)	GO0045893 positive regulation of transcription dna dependent	over-represented	2.04e-07	0.000254	0.000254	19.4174	35	hsa-miR-132-3p; hsa-miR-129-5p; hsa-miR-133b; hsa-miR-129-2-3p; hsa-miR-433-3p; hsa-miR-29a-3p; hsa-miR-504-5p; hsa-miR-99b-5p; hsa-miR-885-5p; hsa-miR-1260a; hsa-miR-744-5p; hsa-miR-451a; hsa-miR-375-3p; hsa-miR-30e-5p; hsa-miR-19b-3p; hsa-miR-100-5p; hsa-miR-484; hsa-miR-485-5p; hsa-miR-200a-3p; hsa-miR-23b-3p; hsa-miR-193b-3p; hsa-miR-335-5p; hsa-miR-99a-5p; hsa-miR-362-3p; hsa-miR-29b-3p; hsa…	GO Terms AD vs. CN
GO:0008410	MF	CoA-transferase activity	5	3	0.00710156	1	GO Terms MCI vs. CN		GO:0005261	MF	GO:0005261	monoatomic cation channel activity	25/531	333/18496	1.27659e-05	0.00832929	0.00737392	CHRNA2,PIEZO2,ANO1,CHRNB1,CACNA1D,KCNJ10,GRIN2B,HTR3B,SLC4A11,PKD2L1,SCN2B,ANXA9,KCNH1,TMEM63A,SCN3B,KCNJ16,CNGB1,SCN3A,KCNH5,KCNH8,CACNG8,CACNA1E,SCN2A,TRPV3,ITPR1	25	GO Terms MCI vs. CN			Pathways (KEGG)	African trypanosomiasis	over-represented	1.38e-08	8.99e-07	8.99e-07	7.44488	24	hsa-miR-129-5p; hsa-miR-133b; hsa-miR-504-5p; hsa-miR-520e-3p; hsa-miR-451a; hsa-miR-375-3p; hsa-miR-19b-3p; hsa-miR-484; hsa-miR-410-3p; hsa-miR-485-5p; hsa-miR-200a-3p; hsa-miR-23b-3p; hsa-miR-193b-3p; hsa-miR-335-5p; hsa-miR-362-3p; hsa-miR-874-3p; hsa-miR-431-5p; hsa-miR-29b-3p; hsa-miR-24-3p; hsa-miR-25-3p; hsa-miR-149-5p; hsa-miR-34a-5p; hsa-miR-218-5p; hsa-miR-221-3p	GO Terms AD vs. CN
GO:0016715	MF	oxidoreductase activity, acting on paired donors, with incorporation or reduction of molecular oxygen, reduced ascorbate as one donor, and incorporation of one atom of oxygen	5	3	0.00348145	1	GO Terms MCI vs. CN		GO:0022839	MF	GO:0022839	monoatomic ion gated channel activity	24/531	325/18496	2.48407e-05	0.00832929	0.00737392	CHRNA2,PIEZO2,ANO1,SLC1A7,CHRNB1,CACNA1D,KCNJ10,GRIN2B,HTR3B,PKD2L1,SCN2B,KCNH1,TMEM63A,SCN3B,KCNJ16,CNGB1,GABRG3,SCN3A,KCNH5,KCNH8,CACNG8,CACNA1E,SCN2A,ITPR1	24	GO Terms MCI vs. CN			Pathways (KEGG)	Drug metabolism - other enzymes	over-represented	1.05e-08	8.99e-07	8.99e-07	12.4801	31	hsa-miR-132-3p; hsa-miR-129-5p; hsa-miR-133b; hsa-miR-433-3p; hsa-miR-29a-3p; hsa-miR-520e-3p; hsa-miR-1260a; hsa-let-7i-5p; hsa-miR-744-5p; hsa-miR-375-3p; hsa-miR-30e-5p; hsa-miR-19b-3p; hsa-miR-100-5p; hsa-miR-484; hsa-miR-485-5p; hsa-miR-23b-3p; hsa-miR-193b-3p; hsa-miR-335-5p; hsa-miR-362-3p; hsa-miR-874-3p; hsa-miR-29b-3p; hsa-miR-379-5p; hsa-miR-24-3p; hsa-miR-25-3p; hsa-miR-149-5p; hsa-mi…	GO Terms AD vs. CN
GO:0016997	MF	alpha-sialidase activity	4	3	0.00861077	1	GO Terms MCI vs. CN		GO:0022836	MF	GO:0022836	gated channel activity	24/531	326/18496	2.61104e-05	0.00832929	0.00737392	CHRNA2,PIEZO2,ANO1,SLC1A7,CHRNB1,CACNA1D,KCNJ10,GRIN2B,HTR3B,PKD2L1,SCN2B,KCNH1,TMEM63A,SCN3B,KCNJ16,CNGB1,GABRG3,SCN3A,KCNH5,KCNH8,CACNG8,CACNA1E,SCN2A,ITPR1	24	GO Terms MCI vs. CN			Pathways (KEGG)	Longevity regulating pathway - multiple species	over-represented	9.84e-09	8.99e-07	8.99e-07	22.6583	41	hsa-miR-132-3p; hsa-miR-129-5p; hsa-miR-133b; hsa-miR-432-5p; hsa-miR-433-3p; hsa-miR-29a-3p; hsa-miR-520e-3p; hsa-miR-99b-5p; hsa-miR-885-5p; hsa-miR-1260a; hsa-let-7i-5p; hsa-miR-744-5p; hsa-miR-451a; hsa-miR-375-3p; hsa-miR-30e-5p; hsa-miR-19b-3p; hsa-miR-100-5p; hsa-miR-484; hsa-miR-410-3p; hsa-miR-485-5p; hsa-miR-200a-3p; hsa-miR-23b-3p; hsa-miR-193b-3p; hsa-miR-335-5p; hsa-miR-99a-5p; hsa-m…	GO Terms AD vs. CN
GO:0042937	MF	tripeptide transmembrane transporter activity	2	2	0.00629708	1	GO Terms MCI vs. CN		GO:0015171	MF	GO:0015171	amino acid transmembrane transporter activity	11/531	85/18496	3.07922e-05	0.00832929	0.00737392	SLC25A18,SLC6A9,SLC6A12,SLC1A7,SLC22A4,SLC38A3,SLC7A2,SLC32A1,SLC43A2,SLC16A10,SLC7A10	11	GO Terms MCI vs. CN			Pathways (KEGG)	Melanoma	over-represented	1.59e-08	8.99e-07	8.99e-07	29.0962	45	hsa-miR-132-3p; hsa-miR-129-5p; hsa-miR-133b; hsa-miR-129-2-3p; hsa-miR-432-5p; hsa-miR-433-3p; hsa-miR-29a-3p; hsa-miR-504-5p; hsa-miR-520e-3p; hsa-miR-99b-5p; hsa-miR-885-5p; hsa-miR-1260a; hsa-let-7i-5p; hsa-miR-744-5p; hsa-miR-451a; hsa-miR-375-3p; hsa-miR-30e-5p; hsa-miR-19b-3p; hsa-miR-100-5p; hsa-miR-95-3p; hsa-miR-484; hsa-miR-410-3p; hsa-miR-485-5p; hsa-miR-200a-3p; hsa-miR-23b-3p; hsa-m…	GO Terms AD vs. CN
GO:0009653	BP	anatomical structure morphogenesis	2628	1329	5.86225e-33	1.32276e-28	GO Terms AD vs. CN		GO:0005216	MF	GO:0005216	monoatomic ion channel activity	28/531	443/18496	8.77493e-05	0.018989	0.0168109	CHRNA2,PIEZO2,ANO1,SLC1A7,CHRNB1,CACNA1D,KCNJ10,GRIN2B,HTR3B,SLC4A11,PKD2L1,SCN2B,ANXA9,KCNH1,ANO3,TMEM63A,SCN3B,KCNJ16,CNGB1,GABRG3,SCN3A,KCNH5,KCNH8,CACNG8,CACNA1E,SCN2A,TRPV3,ITPR1	28	GO Terms MCI vs. CN			Pathways (KEGG)	Necroptosis	over-represented	3.76e-09	8.99e-07	8.99e-07	28.1611	45	hsa-miR-132-3p; hsa-miR-129-5p; hsa-miR-133b; hsa-miR-129-2-3p; hsa-miR-432-5p; hsa-miR-433-3p; hsa-miR-29a-3p; hsa-miR-504-5p; hsa-miR-520e-3p; hsa-miR-99b-5p; hsa-miR-885-5p; hsa-miR-1260a; hsa-let-7i-5p; hsa-miR-744-5p; hsa-miR-451a; hsa-miR-375-3p; hsa-miR-30e-5p; hsa-miR-19b-3p; hsa-miR-100-5p; hsa-miR-484; hsa-miR-410-3p; hsa-miR-485-5p; hsa-miR-200a-3p; hsa-miR-23b-3p; hsa-miR-193b-3p; hsa…	GO Terms AD vs. CN
GO:0007275	BP	multicellular organism development	4476	2051	1.92278e-28	1.44619e-24	GO Terms AD vs. CN		GO:0015179	MF	GO:0015179	L-amino acid transmembrane transporter activity	9/531	66/18496	0.000106858	0.01927	0.0170597	SLC25A18,SLC6A9,SLC1A7,SLC38A3,SLC7A2,SLC32A1,SLC43A2,SLC16A10,SLC7A10	9	GO Terms MCI vs. CN			Pathways (KEGG)	Ovarian steroidogenesis	over-represented	1.13e-08	8.99e-07	8.99e-07	14.2424	33	hsa-miR-132-3p; hsa-miR-129-5p; hsa-miR-133b; hsa-miR-432-5p; hsa-miR-29a-3p; hsa-miR-520e-3p; hsa-miR-99b-5p; hsa-miR-885-5p; hsa-let-7i-5p; hsa-miR-744-5p; hsa-miR-375-3p; hsa-miR-30e-5p; hsa-miR-19b-3p; hsa-miR-100-5p; hsa-miR-484; hsa-miR-410-3p; hsa-miR-485-5p; hsa-miR-200a-3p; hsa-miR-23b-3p; hsa-miR-193b-3p; hsa-miR-335-5p; hsa-miR-99a-5p; hsa-miR-362-3p; hsa-miR-874-3p; hsa-miR-376a-3p; h…	GO Terms AD vs. CN
GO:0048731	BP	system development	3824	1798	1.72932e-28	1.44619e-24	GO Terms AD vs. CN		GO:0005416	MF	GO:0005416	amino acid:monoatomic cation symporter activity	6/531	29/18496	0.000147261	0.0227624	0.0201516	SLC25A18,SLC6A9,SLC6A12,SLC1A7,SLC38A3,SLC32A1	6	GO Terms MCI vs. CN			Pathways (KEGG)	Carbohydrate digestion and absorption	over-represented	4.24e-08	1.75e-06	1.75e-06	10.7357	28	hsa-miR-132-3p; hsa-miR-133b; hsa-miR-29a-3p; hsa-miR-520e-3p; hsa-miR-99b-5p; hsa-miR-744-5p; hsa-miR-451a; hsa-miR-375-3p; hsa-miR-19b-3p; hsa-miR-100-5p; hsa-miR-484; hsa-miR-485-5p; hsa-miR-23b-3p; hsa-miR-193b-3p; hsa-miR-335-5p; hsa-miR-99a-5p; hsa-miR-362-3p; hsa-miR-29b-3p; hsa-miR-376a-3p; hsa-miR-24-3p; hsa-miR-25-3p; hsa-miR-149-5p; hsa-miR-34b-3p; hsa-miR-34a-5p; hsa-miR-137-3p; hsa-m…	GO Terms AD vs. CN
GO:0032501	BP	multicellular organismal process	7289	2957	5.04194e-26	2.27533e-22	GO Terms AD vs. CN		GO:0046943	MF	GO:0046943	carboxylic acid transmembrane transporter activity	14/531	164/18496	0.000280065	0.0358461	0.0317346	SLC25A18,SLC6A9,SLC6A12,SFXN5,SLC1A7,SLC22A4,SLC43A3,SLC38A3,SLC7A2,SLC13A5,SLC32A1,SLC43A2,SLC16A10,SLC7A10	14	GO Terms MCI vs. CN			Pathways (KEGG)	Estrogen signaling pathway	over-represented	3.72e-08	1.75e-06	1.75e-06	27.8733	44	hsa-miR-132-3p; hsa-miR-129-5p; hsa-miR-133b; hsa-miR-432-5p; hsa-miR-433-3p; hsa-miR-29a-3p; hsa-miR-504-5p; hsa-miR-520e-3p; hsa-miR-99b-5p; hsa-miR-885-5p; hsa-miR-1260a; hsa-let-7i-5p; hsa-miR-744-5p; hsa-miR-451a; hsa-miR-375-3p; hsa-miR-30e-5p; hsa-miR-19b-3p; hsa-miR-100-5p; hsa-miR-484; hsa-miR-410-3p; hsa-miR-485-5p; hsa-miR-200a-3p; hsa-miR-23b-3p; hsa-miR-193b-3p; hsa-miR-335-5p; hsa-m…	GO Terms AD vs. CN
GO:0048856	BP	anatomical structure development	5632	2452	6.12397e-26	2.30302e-22	GO Terms AD vs. CN		GO:0005342	MF	GO:0005342	organic acid transmembrane transporter activity	14/531	165/18496	0.000298166	0.0358461	0.0317346	SLC25A18,SLC6A9,SLC6A12,SFXN5,SLC1A7,SLC22A4,SLC43A3,SLC38A3,SLC7A2,SLC13A5,SLC32A1,SLC43A2,SLC16A10,SLC7A10	14	GO Terms MCI vs. CN			Pathways (KEGG)	Hypertrophic cardiomyopathy	over-represented	4.64e-08	1.75e-06	1.75e-06	21.1658	39	hsa-miR-129-5p; hsa-miR-133b; hsa-miR-432-5p; hsa-miR-433-3p; hsa-miR-29a-3p; hsa-miR-504-5p; hsa-miR-520e-3p; hsa-miR-99b-5p; hsa-miR-1260a; hsa-let-7i-5p; hsa-miR-744-5p; hsa-miR-451a; hsa-miR-375-3p; hsa-miR-30e-5p; hsa-miR-19b-3p; hsa-miR-100-5p; hsa-miR-484; hsa-miR-410-3p; hsa-miR-485-5p; hsa-miR-200a-3p; hsa-miR-23b-3p; hsa-miR-193b-3p; hsa-miR-335-5p; hsa-miR-99a-5p; hsa-miR-362-3p; hsa-m…	GO Terms AD vs. CN
GO:0048513	BP	animal organ development	2918	1381	2.65504e-24	8.55835e-21	GO Terms AD vs. CN		GO:0046873	MF	GO:0046873	metal ion transmembrane transporter activity	26/531	441/18496	0.000456351	0.0493772	0.0437136	SLC5A11,SLC6A9,SLC6A12,SLC1A7,CACNA1D,KCNJ10,GRIN2B,SLC38A3,SLC4A11,SLC8A2,PKD2L1,SCN2B,ANXA9,KCNH1,SCN3B,KCNJ16,SLC13A5,SCN3A,KCNH5,KCNH8,CACNG8,CACNA1E,SCN2A,SLC39A11,TRPV3,ITPR1	26	GO Terms MCI vs. CN			Pathways (KEGG)	Long-term depression	over-represented	5.42e-08	1.84e-06	1.84e-06	19.0258	37	hsa-miR-132-3p; hsa-miR-129-5p; hsa-miR-133b; hsa-miR-432-5p; hsa-miR-433-3p; hsa-miR-29a-3p; hsa-miR-520e-3p; hsa-miR-99b-5p; hsa-miR-885-5p; hsa-miR-1260a; hsa-let-7i-5p; hsa-miR-744-5p; hsa-miR-451a; hsa-miR-375-3p; hsa-miR-30e-5p; hsa-miR-19b-3p; hsa-miR-100-5p; hsa-miR-484; hsa-miR-485-5p; hsa-miR-200a-3p; hsa-miR-23b-3p; hsa-miR-193b-3p; hsa-miR-335-5p; hsa-miR-99a-5p; hsa-miR-362-3p; hsa-m…	GO Terms AD vs. CN
GO:0009887	BP	animal organ morphogenesis	1009	571	3.9727e-24	1.1205e-20	GO Terms AD vs. CN		GO:0099177	BP	GO:0099177	regulation of trans-synaptic signaling	213/4081	490/18870	4.69722e-28	5.12514e-24	4.62503e-24	SLC6A9/KIF5B/NFATC4/KCNJ10/RIMS1/GPER1/HIP1/ADCY1/TACR2/GFAP/FAM107A/PLK2/PRKCG/NTNG1/RGS4/VGF/LGMN/PPFIA2/FBXO2/SLC38A2/AKAP5/CALB1/DGKI/CACNG3/RASGRF1/PLCB1/PLCL2/MEF2C/GRIN2A/PLPPR4/UNC13A/GRIK1/SEPTIN5/PCDH8/RASGRF2/SLC8A2/SHANK2/EFNB3/VAMP2/ADORA3/PPP3CA/GRIA3/GRIN2B/GRM5/GPR158/ABL1/CDKL5/LZTS1/DLGAP1/DLGAP2/HTR2A/GRIA2/VPS35/GRIA4/NALCN/SORCS3/SLC4A10/GRIK2/PRRT2/ERC2/RIMS3/TBC1D24/NGFR/SL…	213	GO Terms AD vs. CN			Pathways (miRWalk)	P00054 Toll receptor signaling pathway	over-represented	8.54e-06	0.000398	0.000398	8	20	hsa-miR-132-3p; hsa-miR-29a-3p; hsa-let-7i-5p; hsa-miR-744-5p; hsa-miR-375-3p; hsa-miR-30e-5p; hsa-miR-19b-3p; hsa-miR-100-5p; hsa-miR-200a-3p; hsa-miR-23b-3p; hsa-miR-193b-3p; hsa-miR-335-5p; hsa-miR-99a-5p; hsa-miR-24-3p; hsa-miR-149-5p; hsa-miR-34a-5p; hsa-miR-137-3p; hsa-miR-370-3p; hsa-miR-218-5p; hsa-miR-221-3p	GO Terms AD vs. CN
GO:0032502	BP	developmental process	6132	2599	6.14359e-22	1.54027e-18	GO Terms AD vs. CN		GO:0050804	BP	GO:0050804	modulation of chemical synaptic transmission	212/4081	489/18870	9.7255e-28	5.30575e-24	4.78802e-24	SLC6A9/KIF5B/NFATC4/KCNJ10/RIMS1/GPER1/HIP1/ADCY1/TACR2/GFAP/FAM107A/PLK2/PRKCG/NTNG1/RGS4/VGF/LGMN/PPFIA2/FBXO2/SLC38A2/AKAP5/CALB1/DGKI/CACNG3/RASGRF1/PLCB1/PLCL2/MEF2C/GRIN2A/PLPPR4/UNC13A/GRIK1/SEPTIN5/PCDH8/RASGRF2/SLC8A2/SHANK2/EFNB3/VAMP2/ADORA3/PPP3CA/GRIA3/GRIN2B/GRM5/GPR158/ABL1/CDKL5/LZTS1/DLGAP1/DLGAP2/HTR2A/GRIA2/VPS35/GRIA4/NALCN/SORCS3/SLC4A10/GRIK2/PRRT2/ERC2/RIMS3/TBC1D24/NGFR/SL…	212	GO Terms AD vs. CN			Pathways (miRWalk)	WP2037 Prolactin Signaling Pathway	over-represented	1e-05	0.000398	0.000398	13.8252	27	hsa-miR-433-3p; hsa-miR-29a-3p; hsa-miR-99b-5p; hsa-let-7i-5p; hsa-miR-744-5p; hsa-miR-451a; hsa-miR-375-3p; hsa-miR-30e-5p; hsa-miR-19b-3p; hsa-miR-100-5p; hsa-miR-484; hsa-miR-200a-3p; hsa-miR-23b-3p; hsa-miR-193b-3p; hsa-miR-335-5p; hsa-miR-99a-5p; hsa-miR-362-3p; hsa-miR-29b-3p; hsa-miR-376a-3p; hsa-miR-24-3p; hsa-miR-25-3p; hsa-miR-149-5p; hsa-miR-34b-3p; hsa-miR-34a-5p; hsa-miR-137-3p; hsa-…	GO Terms AD vs. CN
GO:0030154	BP	cell differentiation	4140	1828	3.81124e-20	8.59969e-17	GO Terms AD vs. CN		GO:0050808	BP	GO:0050808	synapse organization	208/4081	483/18870	9.04343e-27	3.28909e-23	2.96815e-23	EZR/NFATC4/PLXNB1/PPFIBP2/FZD9/MYOT/SLITRK1/RAB29/NTNG1/CDH9/SEZ6/CBLN4/LINGO2/ICAM5/CDH8/LGMN/LAMB2/PPFIA2/PTPRF/ROBO2/GAP43/ABI2/CAP2/MEF2C/LRTM2/UNC13A/C1QL3/PCDH8/ARHGEF9/SLC8A2/PLXNC1/SHANK2/EFNB3/PTPRO/GABRA1/HIP1R/LGI2/PAK3/NGEF/GABRB2/GRIN2B/GRM5/GPR158/HMCN2/ABL1/MDGA1/CDKL5/LZTS1/GABRG2/VPS35/ADGRB3/PCDHGC5/FRMPD4/LRRTM3/GPHN/PIN1/ACTG1/ERC2/SLC8A3/FGF13/CHRNB2/LRFN5/YWHAZ/RAB3A/TPBG/SL…	208	GO Terms AD vs. CN			Pathways (miRWalk)	WP45 G1 to S cell cycle control	over-represented	6.73e-06	0.000398	0.000398	16.466	30	hsa-miR-132-3p; hsa-miR-129-5p; hsa-miR-29a-3p; hsa-miR-504-5p; hsa-miR-99b-5p; hsa-miR-885-5p; hsa-let-7i-5p; hsa-miR-744-5p; hsa-miR-451a; hsa-miR-375-3p; hsa-miR-19b-3p; hsa-miR-100-5p; hsa-miR-484; hsa-miR-485-5p; hsa-miR-200a-3p; hsa-miR-23b-3p; hsa-miR-193b-3p; hsa-miR-335-5p; hsa-miR-99a-5p; hsa-miR-362-3p; hsa-miR-29b-3p; hsa-miR-376a-3p; hsa-miR-24-3p; hsa-miR-25-3p; hsa-miR-149-5p; hsa-…	GO Terms AD vs. CN
GO:0048869	BP	cellular developmental process	4142	1828	4.72729e-20	9.69696e-17	GO Terms AD vs. CN		GO:0099003	BP	GO:0099003	vesicle-mediated transport in synapse	112/4081	220/18870	7.55642e-22	2.0612e-18	1.86007e-18	RIMS1/HIP1/RPH3A/PRKCG/PPFIA2/UNC13A/HPCA/SEPTIN5/SLC32A1/SYT5/AP3M2/VAMP2/RAB3B/P2RX7/LPAR1/PACSIN1/VPS35/STON1/ACTG1/PRRT2/ERC2/RIMS3/TBC1D24/STXBP1/RAB3A/ATP6V1G2/ATP6V1E1/RAB27B/PFN2/ATP2A2/NAPB/STX1A/PPP3R1/CDK5R1/ATP6V1H/SYT1/ATP6V1B2/DOC2A/SYP/GRIPAP1/SNAP25/CADPS/BLOC1S6/CPLX2/ATP6V1D/SV2B/NLGN4X/ATP6V0A1/STX1B/PPP3CB/SYN2/NAPA/CALY/NSG1/SNCA/PRKCB/DNM2/NLGN1/DNAJC5/ATP6AP2/CLSTN1/TPRG1L/…	112	GO Terms AD vs. CN			Pathways (miRWalk)	WP481 Insulin Signaling	over-represented	2.07e-06	0.000398	0.000398	14.7573	29	hsa-miR-132-3p; hsa-miR-133b; hsa-miR-433-3p; hsa-miR-29a-3p; hsa-miR-99b-5p; hsa-let-7i-5p; hsa-miR-744-5p; hsa-miR-451a; hsa-miR-375-3p; hsa-miR-30e-5p; hsa-miR-19b-3p; hsa-miR-100-5p; hsa-miR-484; hsa-miR-200a-3p; hsa-miR-23b-3p; hsa-miR-193b-3p; hsa-miR-335-5p; hsa-miR-99a-5p; hsa-miR-362-3p; hsa-miR-29b-3p; hsa-miR-376a-3p; hsa-miR-24-3p; hsa-miR-25-3p; hsa-miR-149-5p; hsa-miR-34a-5p; hsa-mi…	GO Terms AD vs. CN
GO:0071944	CC	cell periphery	5570	2336	2.58393e-28	1.4576e-24	GO Terms AD vs. CN		GO:0099504	BP	GO:0099504	synaptic vesicle cycle	101/4081	198/18870	6.42766e-20	1.40264e-16	1.26578e-16	RIMS1/RPH3A/PRKCG/PPFIA2/UNC13A/SEPTIN5/SLC32A1/SYT5/AP3M2/VAMP2/RAB3B/P2RX7/LPAR1/PACSIN1/STON1/ACTG1/PRRT2/ERC2/RIMS3/TBC1D24/STXBP1/RAB3A/ATP6V1G2/ATP6V1E1/RAB27B/PFN2/ATP2A2/NAPB/STX1A/PPP3R1/CDK5R1/ATP6V1H/SYT1/ATP6V1B2/DOC2A/SYP/GRIPAP1/SNAP25/CADPS/BLOC1S6/CPLX2/ATP6V1D/SV2B/NLGN4X/ATP6V0A1/STX1B/PPP3CB/SYN2/NAPA/SNCA/PRKCB/DNM2/NLGN1/DNAJC5/ATP6AP2/TPRG1L/ATP6V1A/SLC17A7/SNAP91/SYT4/ATP6A…	101	GO Terms AD vs. CN			Pathways (miRWalk)	WP69 TCR Signaling Pathway	over-represented	8.65e-06	0.000398	0.000398	11.9612	25	hsa-miR-132-3p; hsa-miR-433-3p; hsa-miR-29a-3p; hsa-miR-504-5p; hsa-miR-744-5p; hsa-miR-451a; hsa-miR-375-3p; hsa-miR-30e-5p; hsa-miR-19b-3p; hsa-miR-100-5p; hsa-miR-484; hsa-miR-200a-3p; hsa-miR-23b-3p; hsa-miR-193b-3p; hsa-miR-335-5p; hsa-miR-29b-3p; hsa-miR-376a-3p; hsa-miR-24-3p; hsa-miR-149-5p; hsa-miR-34b-3p; hsa-miR-34a-5p; hsa-miR-137-3p; hsa-miR-370-3p; hsa-miR-218-5p; hsa-miR-221-3p	GO Terms AD vs. CN
GO:0005886	CC	plasma membrane	5111	2097	1.54336e-19	2.48746e-16	GO Terms AD vs. CN		GO:0042391	BP	GO:0042391	regulation of membrane potential	174/4081	440/18870	5.92507e-18	1.07747e-14	9.72335e-15	SLC4A11/KIF5B/PIEZO2/KCNJ10/RIMS1/CHRNA2/SCN2B/JUP/SCN3B/GPER1/FZD9/KCNH4/RGS4/SEZ6/HTR3B/GLRA3/KCNE4/TRDN/PTPN3/GJC1/INSYN2A/MEF2C/GRIN2A/KCNH1/GRIK1/CACNA2D1/CNGB1/SLC8A2/GABRA1/PPP3CA/GPR88/GABRB2/GRIA3/GRIN2B/P2RX7/GRM5/CACNA1D/ABL1/GRIA2/GABRG3/GABRG2/GRIA4/NALCN/GRIK2/RIMS3/TBC1D24/SLC8A3/CHRM1/FGF13/CHRNB2/PKP2/TACR1/GABRA4/KCNMA1/KCNJ3/GJD2/SCN8A/KCNH5/ATP2A2/FGF12/MAPT/ATP5IF1/CACNB2/BOK…	174	GO Terms AD vs. CN			Pathways (miRWalk)	WP707 DNA damage response	over-represented	7.6e-06	0.000398	0.000398	16.5437	30	hsa-miR-132-3p; hsa-miR-129-5p; hsa-miR-29a-3p; hsa-miR-504-5p; hsa-miR-99b-5p; hsa-miR-885-5p; hsa-let-7i-5p; hsa-miR-744-5p; hsa-miR-451a; hsa-miR-375-3p; hsa-miR-19b-3p; hsa-miR-100-5p; hsa-miR-484; hsa-miR-485-5p; hsa-miR-200a-3p; hsa-miR-23b-3p; hsa-miR-193b-3p; hsa-miR-335-5p; hsa-miR-99a-5p; hsa-miR-362-3p; hsa-miR-29b-3p; hsa-miR-376a-3p; hsa-miR-24-3p; hsa-miR-25-3p; hsa-miR-149-5p; hsa-…	GO Terms AD vs. CN
GO:0098590	CC	plasma membrane region	1246	614	1.95284e-14	1.632e-11	GO Terms AD vs. CN		GO:0048167	BP	GO:0048167	regulation of synaptic plasticity	101/4081	214/18870	6.89452e-17	1.07466e-13	9.69795e-14	NFATC4/KCNJ10/RIMS1/ADCY1/GFAP/FAM107A/PLK2/PRKCG/VGF/LGMN/AKAP5/CALB1/RASGRF1/MEF2C/GRIN2A/RASGRF2/SLC8A2/SHANK2/VAMP2/GRIN2B/GRM5/ABL1/LZTS1/SORCS3/SLC4A10/GRIK2/PRRT2/ERC2/RIMS3/SLC8A3/STXBP1/RAB3A/SHISA9/CALB2/LRRTM1/MAPT/PRRT1/PTK2B/CBLN1/GRM2/NETO1/SYP/PDE9A/SNAP25/CPLX2/LRRTM2/CYP46A1/PPP3CB/NSG1/SNCA/KCNQ3/CX3CL1/GRIA1/STAU2/CAMK2A/SYNGR1/SIPA1L1/NPTN/ARF1/PTGS2/SYT4/YWHAG/MCTP1/EPHA4/NR2…	101	GO Terms AD vs. CN			Pathways (miRWalk)	hsa03440 Homologous recombination	over-represented	3.9e-06	0.000398	0.000398	3.8835	14	hsa-miR-132-3p; hsa-miR-29a-3p; hsa-miR-744-5p; hsa-miR-375-3p; hsa-miR-19b-3p; hsa-miR-100-5p; hsa-miR-484; hsa-miR-23b-3p; hsa-miR-193b-3p; hsa-miR-335-5p; hsa-miR-99a-5p; hsa-miR-24-3p; hsa-miR-149-5p; hsa-miR-34a-5p	GO Terms AD vs. CN
GO:0062023	CC	collagen-containing extracellular matrix	403	226	2.09213e-14	1.68596e-11	GO Terms AD vs. CN		GO:0007269	BP	GO:0007269	neurotransmitter secretion	73/4081	144/18870	1.3122e-14	1.59082e-11	1.43559e-11	RIMS1/GPER1/TACR2/RPH3A/PRKCG/PPFIA2/SLC38A2/MEF2C/UNC13A/SEPTIN5/SLC32A1/SYT5/VAMP2/P2RX7/GPR158/ABCC8/PRRT2/ERC2/RIMS3/STXBP1/RAB3A/PFN2/ATP2A2/NAPB/STX1A/SYT1/DOC2A/SYP/NRXN1/SNAP25/CADPS/BLOC1S6/CPLX2/STXBP2/SV2B/STX1B/SYN2/NAPA/SNCA/PRKCB/PDZD11/NLGN1/CAMK2A/FER1L5/DNAJC5/TPRG1L/SYT4/MCTP1/SYNJ1/LIN7A/SYN3/CACNB4/PNKD/SV2A/SYN1/STX3/SCRIB/PTPRN2/PREPL/NRXN2/PCLO/OTOF/CPLX1/SLC4A8/SNAP23/SYT7…	73	GO Terms AD vs. CN			Pathways (miRWalk)	hsa04914 Progesterone mediated oocyte maturation	over-represented	6.42e-06	0.000398	0.000398	12.6602	26	hsa-miR-132-3p; hsa-miR-133b; hsa-miR-29a-3p; hsa-miR-885-5p; hsa-let-7i-5p; hsa-miR-744-5p; hsa-miR-451a; hsa-miR-375-3p; hsa-miR-30e-5p; hsa-miR-19b-3p; hsa-miR-100-5p; hsa-miR-484; hsa-miR-200a-3p; hsa-miR-23b-3p; hsa-miR-193b-3p; hsa-miR-335-5p; hsa-miR-99a-5p; hsa-miR-874-3p; hsa-miR-29b-3p; hsa-miR-376a-3p; hsa-miR-24-3p; hsa-miR-25-3p; hsa-miR-149-5p; hsa-miR-34a-5p; hsa-miR-376c-3p; hsa-m…	GO Terms AD vs. CN
GO:0043235	CC	receptor complex	382	221	3.21159e-14	2.49884e-11	GO Terms AD vs. CN		GO:0099643	BP	GO:0099643	signal release from synapse	73/4081	144/18870	1.3122e-14	1.59082e-11	1.43559e-11	RIMS1/GPER1/TACR2/RPH3A/PRKCG/PPFIA2/SLC38A2/MEF2C/UNC13A/SEPTIN5/SLC32A1/SYT5/VAMP2/P2RX7/GPR158/ABCC8/PRRT2/ERC2/RIMS3/STXBP1/RAB3A/PFN2/ATP2A2/NAPB/STX1A/SYT1/DOC2A/SYP/NRXN1/SNAP25/CADPS/BLOC1S6/CPLX2/STXBP2/SV2B/STX1B/SYN2/NAPA/SNCA/PRKCB/PDZD11/NLGN1/CAMK2A/FER1L5/DNAJC5/TPRG1L/SYT4/MCTP1/SYNJ1/LIN7A/SYN3/CACNB4/PNKD/SV2A/SYN1/STX3/SCRIB/PTPRN2/PREPL/NRXN2/PCLO/OTOF/CPLX1/SLC4A8/SNAP23/SYT7…	73	GO Terms AD vs. CN			Pathways (miRWalk)	hsa05212 Pancreatic cancer	over-represented	5.97e-06	0.000398	0.000398	16.3883	30	hsa-miR-132-3p; hsa-miR-129-5p; hsa-miR-133b; hsa-miR-29a-3p; hsa-miR-504-5p; hsa-miR-744-5p; hsa-miR-451a; hsa-miR-375-3p; hsa-miR-30e-5p; hsa-miR-19b-3p; hsa-miR-100-5p; hsa-miR-484; hsa-miR-485-5p; hsa-miR-200a-3p; hsa-miR-23b-3p; hsa-miR-193b-3p; hsa-miR-335-5p; hsa-miR-99a-5p; hsa-miR-362-3p; hsa-miR-29b-3p; hsa-miR-376a-3p; hsa-miR-24-3p; hsa-miR-25-3p; hsa-miR-149-5p; hsa-miR-34b-3p; hsa-m…	GO Terms AD vs. CN
GO:0030312	CC	external encapsulating structure	530	276	2.3872e-12	1.05617e-09	GO Terms AD vs. CN		GO:1990778	BP	GO:1990778	protein localization to cell periphery	139/4081	353/18870	1.9665e-14	2.14565e-11	1.93628e-11	KIF5B/EZR/LDLRAP1/ZDHHC23/RHOQ/JUP/SCN3B/GPER1/RAB29/GPC6/DPP6/RHOG/NECTIN3/RAB13/AKAP5/CACNG3/TGFB1/GRIN2A/C1QL3/VAMP2/RAB3B/GPR158/ARL3/ACSL3/PACSIN1/KIF13A/VPS35/LRRC7/STXBP1/EMP2/KCNIP4/FGF13/PKP2/RAB3C/RAB3A/TPBG/PLEKHF1/LZTFL1/CACNB2/SORL1/MMP14/TREM2/CLIP3/KCNB2/RAB11FIP2/WNK1/RAB31/NSF/IKBKB/PRPH2/NETO1/PRKCE/NETO2/GRIPAP1/SNAP25/ITGB1BP1/STX1B/NSG1/SNCA/GPSM2/PGRMC1/PDZD11/VAMP5/HYCC2/PR…	139	GO Terms AD vs. CN			Pathways (miRWalk)	hsa05214 Glioma	over-represented	2.79e-06	0.000398	0.000398	16.932	31	hsa-miR-132-3p; hsa-miR-129-5p; hsa-miR-133b; hsa-miR-433-3p; hsa-miR-29a-3p; hsa-miR-504-5p; hsa-miR-99b-5p; hsa-miR-744-5p; hsa-miR-451a; hsa-miR-375-3p; hsa-miR-19b-3p; hsa-miR-100-5p; hsa-miR-484; hsa-miR-485-5p; hsa-miR-200a-3p; hsa-miR-23b-3p; hsa-miR-193b-3p; hsa-miR-335-5p; hsa-miR-99a-5p; hsa-miR-362-3p; hsa-miR-29b-3p; hsa-miR-376a-3p; hsa-miR-24-3p; hsa-miR-25-3p; hsa-miR-149-5p; hsa-m…	GO Terms AD vs. CN
GO:0031012	CC	extracellular matrix	529	275	3.51678e-12	1.52601e-09	GO Terms AD vs. CN		GO:0097060	CC	GO:0097060	synaptic membrane	191/4266	393/19886	2.30658e-33	3.14617e-30	2.58094e-30	SLC6A9/SYDE1/NRXN3/RIMS1/CHRNA2/GPER1/HIP1/ADCY1/ITGA8/RPH3A/PRKCG/SLITRK1/NTNG1/TENM2/CDH9/NECTIN3/HTR3B/GLRA3/CDH8/SCN2A/PPFIA2/FBXO2/ATP2B1/DGKI/CACNG3/DGKB/GRIN2A/LRRTM4/PLPPR4/UNC13A/KCNH1/GRIK1/HTR5A/SEMA4F/PCDH8/SHANK2/EFNB3/PTPRO/GABRA1/CHRM3/HIP1R/ADORA3/DDN/NINJ1/GABRB2/GRIA3/GRIN2B/GRM5/GPR158/ATP2B3/LPAR1/ATP2B2/ITGA5/HTR2A/GRIA2/GABRG3/GABRG2/ADGRB3/GRIA4/SORCS3/GAD2/LRRC7/LRRTM3/GRI…	191	GO Terms AD vs. CN			Target genes (miRTarBase)	DNMT1	over-represented	1.22e-08	0.000112	0.000112	0.700234	9	hsa-miR-29a-3p; hsa-miR-19b-3p; hsa-miR-100-5p; hsa-miR-484; hsa-miR-200a-3p; hsa-miR-193b-3p; hsa-miR-29b-3p; hsa-miR-149-5p; hsa-miR-218-5p	GO Terms AD vs. CN
GO:0005576	CC	extracellular region	4002	1499	2.08358e-10	6.44025e-08	GO Terms AD vs. CN		GO:0098978	CC	GO:0098978	glutamatergic synapse	195/4266	407/19886	5.62188e-33	3.83412e-30	3.14529e-30	ERBIN/HOMER3/HIP1/FZD9/ADCY1/ITGA8/SLC30A3/SLITRK1/GPC6/NTNG1/MAL2/ICAM5/VGF/CDH8/SCN2A/PPFIA2/FBXO2/ATP2B1/CALB1/CACNG3/PLCB1/GRIN2A/RELA/PLPPR4/HPCA/SEMA4F/C1QL3/PCDH8/PLXNC1/SHANK2/PSD2/EFNB3/PTPRO/NPTXR/HIP1R/PPP3CA/PAK3/GRM5/ATP2B3/FAM81A/LPAR1/ATP2B2/CDKL5/ITGA5/LZTS1/DLGAP1/DLGAP2/HTR2A/VPS35/ADGRB3/SORCS3/LRRTM3/GRIK2/PIN1/PRRT2/ERC2/CHRM1/STXBP1/LRFN5/GUCY1B1/ADGRA1/YWHAZ/SLC6A17/DGKE/DL…	195	GO Terms AD vs. CN			Target genes (miRTarBase)	DSC2	over-represented	3.06e-08	0.000141	0.000141	0.125683	5	hsa-miR-29a-3p; hsa-miR-335-5p; hsa-miR-29b-3p; hsa-miR-24-3p; hsa-miR-25-3p	GO Terms AD vs. CN
GO:0015629	CC	actin cytoskeleton	483	263	2.15582e-10	6.50609e-08	GO Terms AD vs. CN		GO:0099572	CC	GO:0099572	postsynaptic specialization	169/4266	346/19886	5.72108e-30	2.60119e-27	2.13386e-27	SLC6A9/ERBIN/GPER1/HOMER3/ADCY1/ITGA8/PRKCG/SLITRK1/NECTIN3/PPFIA2/AKAP5/DGKI/CACNG3/GAP43/CAP2/SH2D5/INSYN2A/GRIN2A/PLPPR4/KALRN/KCNH1/GRIK1/HTR5A/SEMA4F/ITPR1/ARHGAP32/ARHGEF9/SLC8A2/SHANK2/EFNB3/PTPRO/HIP1R/PAK3/GABRB2/GRIA3/GRIN2B/GRM5/FAM81A/ATP2B2/CDKL5/LZTS1/DLGAP1/DLGAP2/ANKS1B/GRIA2/VPS35/ADGRB3/GRIA4/SORCS3/LRRC7/LRRTM3/GRIK2/GPHN/PRRT2/NGFR/SLC8A3/CHRM1/CHRNB2/LRFN5/ADGRA1/GABRA4/DLG3/…	169	GO Terms AD vs. CN			Target genes (miRTarBase)	DUT	over-represented	8.05e-08	0.000248	0.000248	0.143638	5	hsa-miR-744-5p; hsa-miR-375-3p; hsa-miR-19b-3p; hsa-miR-193b-3p; hsa-miR-34a-5p	GO Terms AD vs. CN
GO:0098797	CC	plasma membrane protein complex	561	287	1.77625e-09	4.50329e-07	GO Terms AD vs. CN		GO:0098984	CC	GO:0098984	neuron to neuron synapse	173/4266	362/19886	3.29748e-29	1.12444e-26	9.22427e-27	SLC6A9/GPER1/HOMER3/ADCY1/ITGA8/PRKCG/SLC30A3/SLITRK1/MAL2/NECTIN3/AKAP5/CALB1/DGKI/CACNG3/GAP43/CAP2/SH2D5/INSYN2A/GRIN2A/PLPPR4/KALRN/KCNH1/GRIK1/SEMA4F/C1QL3/ITPR1/ARHGAP32/ARHGEF9/SLC8A2/PLXNC1/SHANK2/EFNB3/PTPRO/HIP1R/PAK3/GRIA3/GRIN2B/GRM5/FAM81A/ATP2B2/CDKL5/LZTS1/DLGAP1/DLGAP2/ANKS1B/GRIA2/VPS35/ADGRB3/GRIA4/SORCS3/LRRC7/LRRTM3/GRIK2/GPHN/PRRT2/NGFR/SLC8A3/CHRM1/LRFN5/ADGRA1/DLG3/GRM7/SHI…	173	GO Terms AD vs. CN			Target genes (miRTarBase)	YBX1	over-represented	1.91e-07	0.000442	0.000442	0.466823	7	hsa-miR-744-5p; hsa-miR-484; hsa-miR-379-5p; hsa-miR-25-3p; hsa-miR-149-5p; hsa-miR-34a-5p; hsa-miR-137-3p	GO Terms AD vs. CN
GO:0005102	MF	signaling receptor binding	1386	617	4.18551e-12	1.78192e-09	GO Terms AD vs. CN		GO:0032279	CC	GO:0032279	asymmetric synapse	159/4266	331/19886	3.01145e-27	8.21523e-25	6.7393e-25	SLC6A9/GPER1/HOMER3/ADCY1/ITGA8/PRKCG/SLITRK1/NECTIN3/AKAP5/DGKI/CACNG3/GAP43/CAP2/SH2D5/INSYN2A/GRIN2A/PLPPR4/KALRN/KCNH1/GRIK1/SEMA4F/ITPR1/ARHGAP32/ARHGEF9/SLC8A2/PLXNC1/SHANK2/EFNB3/PTPRO/HIP1R/PAK3/GRIA3/GRIN2B/GRM5/FAM81A/ATP2B2/CDKL5/LZTS1/DLGAP1/DLGAP2/ANKS1B/GRIA2/VPS35/ADGRB3/GRIA4/SORCS3/LRRC7/LRRTM3/GRIK2/GPHN/PRRT2/NGFR/SLC8A3/CHRM1/LRFN5/ADGRA1/DLG3/GRM7/SHISA9/SCN8A/DRP2/PRRT1/PTK2…	159	GO Terms AD vs. CN			Target genes (miRTarBase)	MET	over-represented	5.21e-07	0.000962	0.000962	0.772053	8	hsa-miR-133b; hsa-miR-433-3p; hsa-miR-410-3p; hsa-miR-23b-3p; hsa-miR-34b-3p; hsa-miR-34a-5p; hsa-miR-137-3p; hsa-miR-218-5p	GO Terms AD vs. CN
GO:0003779	MF	actin binding	413	222	1.90755e-07	3.11898e-05	GO Terms AD vs. CN		GO:0014069	CC	GO:0014069	postsynaptic density	152/4266	315/19886	2.30914e-26	5.24944e-24	4.30634e-24	SLC6A9/GPER1/HOMER3/ADCY1/ITGA8/PRKCG/SLITRK1/NECTIN3/AKAP5/DGKI/CACNG3/GAP43/CAP2/SH2D5/INSYN2A/GRIN2A/PLPPR4/KALRN/KCNH1/GRIK1/SEMA4F/ITPR1/ARHGAP32/ARHGEF9/SLC8A2/SHANK2/EFNB3/PTPRO/HIP1R/PAK3/GRIA3/GRIN2B/GRM5/FAM81A/ATP2B2/CDKL5/LZTS1/DLGAP1/DLGAP2/ANKS1B/GRIA2/VPS35/ADGRB3/GRIA4/SORCS3/LRRC7/LRRTM3/GRIK2/GPHN/PRRT2/NGFR/SLC8A3/CHRM1/LRFN5/ADGRA1/DLG3/SHISA9/SCN8A/DRP2/PRRT1/PTK2B/GOPC/RGS7B…	152	GO Terms AD vs. CN			Target genes (miRTarBase)	AGPAT3	over-represented	6.38e-07	0.000982	0.000982	0.197502	5	hsa-miR-744-5p; hsa-miR-100-5p; hsa-miR-335-5p; hsa-miR-24-3p; hsa-miR-149-5p	GO Terms AD vs. CN
GO:0019955	MF	cytokine binding	129	73	3.6886e-07	5.43984e-05	GO Terms AD vs. CN		GO:0043025	CC	GO:0043025	neuronal cell body	199/4266	489/19886	1.77194e-22	3.45276e-20	2.83244e-20	KIF5A/TGFB3/TMPRSS5/ASCL1/CRH/MYOT/ITGA8/ADCYAP1/RGS8/SEZ6/GLRA3/VGF/SORBS2/PTPRF/SLC38A2/CALB1/MYO10/GNA12/GAP43/HPN/APOD/HPCA/KCNH1/HTR5A/SEMA4F/TPX2/SLC8A2/SHANK2/PSD2/SYT5/HIP1R/SST/DDN/ZNF385A/CACNA1E/P2RX7/LPAR1/EPHA5/ATP2B2/HMCN2/ABL1/PCSK1/CD200/HTR2A/GRIA2/CAPN2/VPS35/HSP90AB1/CPNE5/GRIA4/SLC4A10/NRSN1/GRIK2/TAC1/NGFR/PRKAA2/SLC8A3/KCNIP4/HDAC1/CCN3/DHX36/ERMN/MAPT/DRP2/OLFM1/SORL1/GABRD…	199	GO Terms AD vs. CN			Target genes (miRTarBase)	MYC	over-represented	7.78e-07	0.001027	0.001027	2.19048	12	hsa-miR-129-2-3p; hsa-miR-29a-3p; hsa-let-7i-5p; hsa-miR-744-5p; hsa-miR-451a; hsa-miR-375-3p; hsa-miR-335-5p; hsa-miR-29b-3p; hsa-miR-24-3p; hsa-miR-25-3p; hsa-miR-34b-3p; hsa-miR-34a-5p	GO Terms AD vs. CN
GO:0038023	MF	signaling receptor activity	1333	490	8.42606e-07	0.000110538	GO Terms AD vs. CN		GO:0045211	CC	GO:0045211	postsynaptic membrane	131/4266	275/19886	2.928e-22	4.99224e-20	4.09535e-20	SLC6A9/CHRNA2/HIP1/ADCY1/ITGA8/RPH3A/SLITRK1/TENM2/CDH9/NECTIN3/HTR3B/GLRA3/FBXO2/CACNG3/DGKB/GRIN2A/LRRTM4/PLPPR4/KCNH1/GRIK1/HTR5A/SEMA4F/PCDH8/SHANK2/EFNB3/PTPRO/GABRA1/CHRM3/DDN/GABRB2/GRIA3/GRIN2B/GRM5/GPR158/LPAR1/ATP2B2/ITGA5/HTR2A/GRIA2/GABRG3/GABRG2/ADGRB3/GRIA4/SORCS3/LRRC7/LRRTM3/GRIK2/GPHN/PRRT2/GABBR2/CHRM1/CHRNB2/LRFN5/GABRA4/DLG3/GRM7/SHISA9/KCNMA1/LRRTM1/SCN8A/PRRT1/GABRD/CHRM4/RG…	131	GO Terms AD vs. CN			Target genes (miRTarBase)	FLNA	over-represented	1.92e-06	0.0018952	0.0018952	0.412959	6	hsa-miR-484; hsa-miR-23b-3p; hsa-miR-193b-3p; hsa-miR-149-5p; hsa-miR-218-5p; hsa-miR-221-3p	GO Terms AD vs. CN
GO:0060089	MF	molecular transducer activity	1333	490	8.42606e-07	0.000110538	GO Terms AD vs. CN		GO:0030672	CC	GO:0030672	synaptic vesicle membrane	73/4266	126/19886	4.90635e-19	6.69226e-17	5.48995e-17	SLC6A9/RPH3A/SVOP/SLC30A3/MAL2/SEPTIN8/ATP2B1/DGKI/UNC13A/SLC32A1/SYT5/VAMP2/RAB3B/DMXL2/ABCC8/SYNGR2/GAD2/PRRT2/RAB3C/RAB3A/SLC6A17/ATP6V1G2/ATP6V1E1/RAB27B/PRRT1/ICA1/ATP6V0E2/STX1A/ATP6V1H/SYT1/ATP6V1B2/DOC2A/SYP/LAMP5/ATP6V1D/SV2B/ATP6V0A1/SYN2/TMEM163/SNCA/GRIA1/SYNGR1/FER1L5/BORCS5/DNAJC5/ATP6AP2/TPRG1L/ATP6V1A/SLC17A7/SYT4/MCTP1/ATP6AP1/SYN3/ATP6V1C1/ATP6V0D1/SV2A/SYN1/BSN/PTPRN2/DNM1L/AMP…	73	GO Terms AD vs. CN			Target genes (miRTarBase)	IGF1R	over-represented	2.05e-06	0.0018952	0.0018952	4.38095	16	hsa-miR-133b; hsa-miR-520e-3p; hsa-miR-99b-5p; hsa-miR-885-5p; hsa-let-7i-5p; hsa-miR-375-3p; hsa-miR-100-5p; hsa-miR-484; hsa-miR-335-5p; hsa-miR-99a-5p; hsa-miR-362-3p; hsa-miR-376a-3p; hsa-miR-34a-5p; hsa-miR-1275; hsa-miR-218-5p; hsa-miR-376c-3p	GO Terms AD vs. CN
GO:0008289	MF	lipid binding	802	362	1.01496e-06	0.000130866	GO Terms AD vs. CN		GO:0099501	CC	GO:0099501	exocytic vesicle membrane	73/4266	126/19886	4.90635e-19	6.69226e-17	5.48995e-17	SLC6A9/RPH3A/SVOP/SLC30A3/MAL2/SEPTIN8/ATP2B1/DGKI/UNC13A/SLC32A1/SYT5/VAMP2/RAB3B/DMXL2/ABCC8/SYNGR2/GAD2/PRRT2/RAB3C/RAB3A/SLC6A17/ATP6V1G2/ATP6V1E1/RAB27B/PRRT1/ICA1/ATP6V0E2/STX1A/ATP6V1H/SYT1/ATP6V1B2/DOC2A/SYP/LAMP5/ATP6V1D/SV2B/ATP6V0A1/SYN2/TMEM163/SNCA/GRIA1/SYNGR1/FER1L5/BORCS5/DNAJC5/ATP6AP2/TPRG1L/ATP6V1A/SLC17A7/SYT4/MCTP1/ATP6AP1/SYN3/ATP6V1C1/ATP6V0D1/SV2A/SYN1/BSN/PTPRN2/DNM1L/AMP…	73	GO Terms AD vs. CN			Target genes (miRTarBase)	TYMS	over-represented	1.73e-06	0.0018952	0.0018952	0.233411	5	hsa-miR-433-3p; hsa-miR-484; hsa-miR-193b-3p; hsa-miR-99a-5p; hsa-miR-34a-5p	GO Terms AD vs. CN
GO:0005201	MF	extracellular matrix structural constituent	153	89	2.03714e-06	0.000245808	GO Terms AD vs. CN		GO:0005516	MF	GO:0005516	calmodulin binding	84/4175	204/18496	1.87704e-09	5.36459e-06	5.14112e-06	ITPKB/MAPKAPK2/ADCY1/CFAP221/CAMK4/PLCB3/CALD1/RGS4/MYO1E/SCN2A/MYH3/ATP2B1/AKAP5/CAMKK2/GEM/MYO10/GAP43/FBXL2/PLCB1/UNC13A/KCNH1/MYH10/MAPKAPK3/RASGRF2/SLC8A2/VAMP2/MYO1C/PPP3CA/MYO5C/IQGAP1/ORAI1/ATP2B3/ATP2B2/CAMK1G/ARPP21/IQGAP3/PNCK/NGFR/SLC8A3/NRGN/MYO5B/KCNH5/ATP5IF1/KCNN3/MAP2/AEBP1/PPP3R1/SYT1/CAMKV/SMTNL1/PPP3CB/KCNQ2/PCP4/KCNQ3/CAMK2A/PDE1B/TPRG1L/SLC8A1/RRAD/MYO1B/ADD2/PDE1A/CAMK2D/KC…	84	GO Terms AD vs. CN			Annotations derived over miRTarBase (Gene Ontology)	insulin receptor signaling pathway GO0008286	over-represented	1.49e-10	1.37e-06	1.37e-06	15.4567	37	hsa-miR-132-3p; hsa-miR-129-5p; hsa-miR-432-5p; hsa-miR-133b; hsa-miR-424-5p; hsa-miR-152-3p; hsa-miR-744-5p; hsa-miR-410-3p; hsa-miR-580-3p; hsa-miR-320a-3p; hsa-miR-200a-3p; hsa-miR-193b-3p; hsa-miR-520e-3p; hsa-miR-23b-3p; hsa-miR-25-3p; hsa-let-7i-5p; hsa-miR-100-5p; hsa-miR-433-3p; hsa-miR-431-5p; hsa-miR-452-5p; hsa-miR-192-5p; hsa-miR-494-3p; hsa-miR-509-3p; hsa-miR-615-5p; hsa-miR-425-5p;…	GO Terms AD vs. MCI
GO:0005543	MF	phospholipid binding	455	224	2.64199e-06	0.000305712	GO Terms AD vs. CN		GO:0051020	MF	GO:0051020	GTPase binding	112/4175	313/18496	6.09295e-08	5.69828e-05	5.46091e-05	DOCK1/MTSS2/CHML/RIMS1/DOCK5/RPH3A/RAB29/SYTL1/RASGRP3/RTKN/SYTL4/RGPD8/ABI2/DAAM2/SH3BP4/PAK1/CYRIA/MYO1C/PAK3/IQGAP1/DMXL2/MICALL1/RAB11FIP4/CDKL5/GCC2/YBX1/IQGAP3/RIMS3/NGFR/RIN2/RANBP17/BRK1/MYO5B/TNPO3/CYFIP2/IPO5/SORL1/RAB11FIP2/FGD5/TBC1D30/CDC42EP1/KCTD13/CDC42EP4/KIF3B/WASF1/XPO4/PKN3/PKN1/FMNL2/KIF3A/ALS2CL/GRIA1/MYCBP2/DIAPH2/KNTC1/IPO11/FMNL3/RAB11FIP1/DOCK3/CYRIB/ATP6AP1/EXOC8/RRAGD/…	112	GO Terms AD vs. CN			Annotations derived over miRTarBase (Gene Ontology)	macrophage differentiation GO0030225	over-represented	3.33e-10	1.37e-06	1.37e-06	8.65574	28	hsa-miR-132-3p; hsa-miR-432-5p; hsa-miR-133b; hsa-miR-504-5p; hsa-miR-129-2-3p; hsa-miR-424-5p; hsa-miR-152-3p; hsa-miR-410-3p; hsa-miR-580-3p; hsa-miR-320a-3p; hsa-miR-193b-3p; hsa-miR-520e-3p; hsa-miR-23b-3p; hsa-let-7i-5p; hsa-miR-192-5p; hsa-miR-30e-5p; hsa-miR-451a; hsa-miR-484; hsa-miR-126-3p; hsa-miR-454-3p; hsa-miR-204-5p; hsa-miR-221-3p; hsa-miR-149-5p; hsa-miR-197-3p; hsa-miR-140-3p; hs…	GO Terms AD vs. MCI
GO:0005178	MF	integrin binding	151	87	6.83678e-06	0.000724249	GO Terms AD vs. CN		GO:0019001	MF	GO:0019001	guanyl nucleotide binding	137/4175	403/18496	7.97519e-08	5.69828e-05	5.46091e-05	MRAS/MPPED2/RHOQ/RAB29/RTKN/RHOG/RND2/RAB13/SEPTIN8/ARL4D/GEM/GNA12/NUDT2/RAB36/RHOJ/AK4/SEPTIN5/CNGB1/RHOV/RAB3B/ARL4C/IFT27/ARL3/MTG1/RASL10A/DIRAS1/PDE10A/RASL11B/RANBP17/RAB3C/REM2/GUCY1B1/RAB3A/RAB27B/GUF1/DIRAS2/RAB9B/LANCL2/TUBB2A/NME2/GNAL/ARL6/IFT22/RHEBL1/RASD2/RAB31/OPA1/GIMAP4/ARF3/SCG5/RAB20/SEPTIN10/ARF5/RAB2A/GTPBP10/GIMAP6/DNM2/ATL1/PCK1/ARF1/RAB37/RHOU/EEF2/TUBA1A/RRAD/OLA1/AGAP2…	137	GO Terms AD vs. CN			Annotations derived over miRTarBase (Gene Ontology)	protein kinase B signaling GO0043491	over-represented	2.54e-10	1.37e-06	1.37e-06	10.6792	31	hsa-miR-132-3p; hsa-miR-129-5p; hsa-miR-432-5p; hsa-miR-133b; hsa-miR-152-3p; hsa-miR-744-5p; hsa-miR-320a-3p; hsa-miR-200a-3p; hsa-miR-193b-3p; hsa-miR-520e-3p; hsa-miR-23b-3p; hsa-miR-25-3p; hsa-let-7i-5p; hsa-miR-100-5p; hsa-miR-452-5p; hsa-miR-633; hsa-miR-192-5p; hsa-miR-494-3p; hsa-miR-425-5p; hsa-miR-30e-5p; hsa-miR-451a; hsa-miR-484; hsa-miR-126-3p; hsa-miR-187-3p; hsa-miR-204-5p; hsa-miR…	GO Terms AD vs. MCI
GO:0030545	MF	signaling receptor regulator activity	497	205	7.18751e-06	0.000753829	GO Terms AD vs. CN		GO:0032561	MF	GO:0032561	guanyl ribonucleotide binding	137/4175	403/18496	7.97519e-08	5.69828e-05	5.46091e-05	MRAS/MPPED2/RHOQ/RAB29/RTKN/RHOG/RND2/RAB13/SEPTIN8/ARL4D/GEM/GNA12/NUDT2/RAB36/RHOJ/AK4/SEPTIN5/CNGB1/RHOV/RAB3B/ARL4C/IFT27/ARL3/MTG1/RASL10A/DIRAS1/PDE10A/RASL11B/RANBP17/RAB3C/REM2/GUCY1B1/RAB3A/RAB27B/GUF1/DIRAS2/RAB9B/LANCL2/TUBB2A/NME2/GNAL/ARL6/IFT22/RHEBL1/RASD2/RAB31/OPA1/GIMAP4/ARF3/SCG5/RAB20/SEPTIN10/ARF5/RAB2A/GTPBP10/GIMAP6/DNM2/ATL1/PCK1/ARF1/RAB37/RHOU/EEF2/TUBA1A/RRAD/OLA1/AGAP2…	137	GO Terms AD vs. CN			Annotations derived over miRTarBase (Gene Ontology)	modulation by host of viral process GO0044788	over-represented	8.7e-10	1.92e-06	1.92e-06	2.1733	15	hsa-miR-133b; hsa-miR-424-5p; hsa-miR-744-5p; hsa-miR-193b-3p; hsa-miR-192-5p; hsa-miR-509-3p; hsa-miR-30e-5p; hsa-miR-451a; hsa-miR-484; hsa-miR-204-5p; hsa-miR-10a-5p; hsa-miR-197-3p; hsa-miR-29a-3p; hsa-miR-106b-5p; hsa-miR-423-3p	GO Terms AD vs. MCI
GO:0043503	BP	skeletal muscle fiber adaptation	4	2	7.87818e-05	0.510825	GO Terms AD vs. MCI		GO:0031267	MF	GO:0031267	small GTPase binding	102/4175	281/18496	1.04303e-07	5.96195e-05	5.7136e-05	DOCK1/MTSS2/CHML/RIMS1/DOCK5/RPH3A/RAB29/SYTL1/RASGRP3/RTKN/SYTL4/RGPD8/ABI2/DAAM2/SH3BP4/PAK1/CYRIA/MYO1C/PAK3/IQGAP1/DMXL2/MICALL1/RAB11FIP4/CDKL5/GCC2/IQGAP3/RIMS3/NGFR/RIN2/RANBP17/BRK1/MYO5B/TNPO3/CYFIP2/IPO5/SORL1/RAB11FIP2/FGD5/TBC1D30/CDC42EP1/KCTD13/CDC42EP4/KIF3B/WASF1/XPO4/PKN3/PKN1/FMNL2/KIF3A/ALS2CL/GRIA1/MYCBP2/DIAPH2/KNTC1/IPO11/FMNL3/RAB11FIP1/DOCK3/CYRIB/ATP6AP1/EXOC8/RCC1/MYO9B/…	102	GO Terms AD vs. CN			Annotations derived over miRTarBase (Gene Ontology)	positive regulation of mitotic metaphaseanaphase transition GO0045842	over-represented	9.3e-10	1.92e-06	1.92e-06	3.84075	19	hsa-miR-132-3p; hsa-miR-432-5p; hsa-miR-424-5p; hsa-miR-193b-3p; hsa-miR-520e-3p; hsa-miR-23b-3p; hsa-let-7i-5p; hsa-miR-100-5p; hsa-miR-192-5p; hsa-miR-494-3p; hsa-miR-484; hsa-miR-454-3p; hsa-miR-204-5p; hsa-miR-221-3p; hsa-miR-149-5p; hsa-miR-10a-5p; hsa-miR-140-3p; hsa-miR-29a-3p; hsa-miR-106b-5p	GO Terms AD vs. MCI
GO:0060425	BP	lung morphogenesis	54	5	4.47428e-05	0.510825	GO Terms AD vs. MCI		GO:0005525	MF	GO:0005525	GTP binding	129/4175	382/18496	2.8745e-07	0.000136922	0.000131218	MRAS/RHOQ/RAB29/RTKN/RHOG/RND2/RAB13/SEPTIN8/ARL4D/GEM/GNA12/NUDT2/RAB36/RHOJ/AK4/SEPTIN5/RHOV/RAB3B/ARL4C/IFT27/ARL3/MTG1/RASL10A/DIRAS1/RASL11B/RANBP17/RAB3C/REM2/GUCY1B1/RAB3A/RAB27B/GUF1/DIRAS2/RAB9B/LANCL2/TUBB2A/GNAL/ARL6/IFT22/RHEBL1/RASD2/RAB31/OPA1/GIMAP4/ARF3/SCG5/RAB20/SEPTIN10/ARF5/RAB2A/GTPBP10/GIMAP6/DNM2/ATL1/PCK1/ARF1/RAB37/RHOU/EEF2/TUBA1A/RRAD/OLA1/AGAP2/RND1/RHOC/RRAGD/SAR1A/RA…	129	GO Terms AD vs. CN			Annotations derived over miRTarBase (Gene Ontology)	positive regulation of phosphatidylinositol 3-kinase signaling GO0014068	over-represented	6.22e-10	1.92e-06	1.92e-06	19.2037	40	hsa-miR-132-3p; hsa-miR-129-5p; hsa-miR-432-5p; hsa-miR-133b; hsa-miR-129-2-3p; hsa-miR-424-5p; hsa-miR-152-3p; hsa-miR-744-5p; hsa-miR-410-3p; hsa-miR-320a-3p; hsa-miR-200a-3p; hsa-miR-193b-3p; hsa-miR-520e-3p; hsa-miR-23b-3p; hsa-miR-25-3p; hsa-let-7i-5p; hsa-miR-100-5p; hsa-miR-452-5p; hsa-miR-633; hsa-miR-1180-3p; hsa-miR-192-5p; hsa-miR-494-3p; hsa-miR-509-3p; hsa-miR-615-5p; hsa-miR-30e-5p;…	GO Terms AD vs. MCI
GO:0060441	BP	epithelial tube branching involved in lung morphogenesis	30	4	9.05557e-05	0.510825	GO Terms AD vs. MCI		GO:0016247	MF	GO:0016247	channel regulator activity	58/4175	139/18496	3.35614e-07	0.000137026	0.000131318	SCN2B/SCN3B/SGK1/DPP6/PACSIN3/HPCAL4/KCNE4/PTPN3/CACNG3/GEM/ITPR1/KCNIP4/FGF13/PKP2/REM2/FGF12/CHP1/STX1A/GRM2/NRXN1/KCNV1/CACNG8/CALM1/FGF14/PRKCB/FXYD5/FXYD6/STIM1/KCNAB2/RRAD/YWHAH/ARPP19/CAMK2D/BCL2/DPP10/CABP1/AMIGO1/NEDD4L/SLC5A3/ENSA/FXYD3/TMPRSS3/KCNAB1/PRKCZ/RASA1/NOS1/CALM2/CAV1/FKBP1B/NRXN2/PRKG1/VAMP8/NEDD4/TSPAN13/SNTA1/CACNB3/GPLD1/YWHAE	58	GO Terms AD vs. CN			Annotations derived over miRTarBase (Gene Ontology)	cerebral cortex development GO0021987	over-represented	4.33e-09	6.05e-06	6.05e-06	8.24356	26	hsa-miR-132-3p; hsa-miR-129-5p; hsa-miR-432-5p; hsa-miR-152-3p; hsa-miR-744-5p; hsa-miR-193b-3p; hsa-miR-520e-3p; hsa-miR-25-3p; hsa-miR-100-5p; hsa-miR-433-3p; hsa-miR-452-5p; hsa-miR-192-5p; hsa-miR-425-5p; hsa-miR-30e-5p; hsa-miR-885-5p; hsa-miR-99b-5p; hsa-miR-454-3p; hsa-miR-204-5p; hsa-miR-221-3p; hsa-miR-149-5p; hsa-miR-10a-5p; hsa-miR-197-3p; hsa-miR-140-3p; hsa-miR-29a-3p; hsa-miR-106b-5…	GO Terms AD vs. MCI
GO:0061448	BP	connective tissue development	277	9	8.5017e-05	0.510825	GO Terms AD vs. MCI		GO:0099106	MF	GO:0099106	ion channel regulator activity	56/4175	134/18496	5.00108e-07	0.000178663	0.000171221	SCN2B/SCN3B/SGK1/DPP6/PACSIN3/HPCAL4/KCNE4/PTPN3/GEM/ITPR1/KCNIP4/FGF13/PKP2/REM2/FGF12/CHP1/STX1A/GRM2/NRXN1/KCNV1/CACNG8/CALM1/FGF14/PRKCB/FXYD5/FXYD6/STIM1/KCNAB2/RRAD/YWHAH/ARPP19/CAMK2D/DPP10/CABP1/AMIGO1/NEDD4L/SLC5A3/ENSA/FXYD3/TMPRSS3/KCNAB1/PRKCZ/RASA1/NOS1/CALM2/CAV1/FKBP1B/NRXN2/PRKG1/VAMP8/NEDD4/TSPAN13/SNTA1/CACNB3/GPLD1/YWHAE	56	GO Terms AD vs. CN			Annotations derived over miRTarBase (Gene Ontology)	multicellular organism development GO0007275	over-represented	3.96e-09	6.05e-06	6.05e-06	20.2342	40	hsa-miR-132-3p; hsa-miR-129-5p; hsa-miR-133b; hsa-miR-129-2-3p; hsa-miR-424-5p; hsa-miR-152-3p; hsa-miR-744-5p; hsa-miR-410-3p; hsa-miR-580-3p; hsa-miR-320a-3p; hsa-miR-200a-3p; hsa-miR-193b-3p; hsa-miR-520e-3p; hsa-miR-23b-3p; hsa-miR-25-3p; hsa-let-7i-5p; hsa-miR-100-5p; hsa-miR-433-3p; hsa-miR-431-5p; hsa-miR-633; hsa-miR-192-5p; hsa-miR-494-3p; hsa-miR-509-3p; hsa-miR-615-5p; hsa-miR-425-5p; …	GO Terms AD vs. MCI
GO:0045165	BP	cell fate commitment	279	9	0.000159152	0.71822	GO Terms AD vs. MCI		GO:0005216	MF	GO:0005216	monoatomic ion channel activity	141/4175	443/18496	3.60362e-06	0.00105564	0.00101166	SLC4A11/PIEZO2/KCNJ10/ANXA9/KCNJ16/CHRNA2/SCN2B/SCN3B/KCNH4/ANO3/HTR3B/GLRA3/TMC6/SCN2A/TMC8/KCNE4/CLCA4/LRRC8B/CACNG3/GJC1/GRIN2A/KCNF1/KCNH1/ORAI2/GRIK1/CACNA2D1/ITPR1/CNGB1/TMEM38A/GABRA1/CACNA1E/GABRB2/GRIA3/GRIN2B/P2RX7/ORAI1/CACNA1D/GRIA2/GABRG3/GABRG2/ABCC8/GRIA4/TMEM63A/NALCN/GRIK2/ANO1/KCNIP4/CHRNB2/TMEM150C/GABRA4/KCNMA1/KCNJ3/SCN8A/KCNH5/CACNB2/KCNS2/GABRD/PTK2B/KCNN3/ASIC2/KCNB2/TSPOA…	141	GO Terms AD vs. CN			Annotations derived over miRTarBase (Gene Ontology)	negative regulation of extrinsic apoptotic signaling pathway in absence of ligand GO2001240	over-represented	5.12e-09	6.05e-06	6.05e-06	11.1663	30	hsa-miR-132-3p; hsa-miR-129-5p; hsa-miR-432-5p; hsa-miR-133b; hsa-miR-424-5p; hsa-miR-744-5p; hsa-miR-410-3p; hsa-miR-320a-3p; hsa-miR-200a-3p; hsa-miR-193b-3p; hsa-miR-23b-3p; hsa-miR-25-3p; hsa-miR-100-5p; hsa-miR-452-5p; hsa-miR-192-5p; hsa-miR-494-3p; hsa-miR-30e-5p; hsa-miR-451a; hsa-miR-484; hsa-miR-126-3p; hsa-miR-187-3p; hsa-miR-204-5p; hsa-miR-221-3p; hsa-miR-149-5p; hsa-miR-10a-5p; hsa-…	GO Terms AD vs. MCI
GO:0001709	BP	cell fate determination	42	3	0.00500158	1	GO Terms AD vs. MCI		GO:0022836	MF	GO:0022836	gated channel activity	109/4175	326/18496	3.92011e-06	0.00105564	0.00101166	PIEZO2/KCNJ10/KCNJ16/CHRNA2/SCN2B/SCN3B/KCNH4/HTR3B/GLRA3/TMC6/SCN2A/TMC8/KCNE4/CACNG3/GRIN2A/KCNF1/KCNH1/GRIK1/CACNA2D1/ITPR1/CNGB1/GABRA1/CACNA1E/GABRB2/GRIA3/GRIN2B/P2RX7/CACNA1D/GRIA2/GABRG3/GABRG2/ABCC8/GRIA4/TMEM63A/NALCN/GRIK2/ANO1/KCNIP4/CHRNB2/TMEM150C/GABRA4/KCNMA1/KCNJ3/SCN8A/KCNH5/SLC1A5/CACNB2/KCNS2/GABRD/PTK2B/KCNN3/ASIC2/KCNB2/TSPOAP1/GLRA2/KCND2/CACNA1G/GABRB3/P2RX6/SNAP25/KCNA4/K…	109	GO Terms AD vs. CN			Annotations derived over miRTarBase (Gene Ontology)	positive regulation of vascular associated smooth muscle cell proliferation GO1904707	over-represented	5.26e-09	6.05e-06	6.05e-06	13.6019	33	hsa-miR-132-3p; hsa-miR-129-5p; hsa-miR-133b; hsa-miR-424-5p; hsa-miR-152-3p; hsa-miR-580-3p; hsa-miR-320a-3p; hsa-miR-200a-3p; hsa-miR-193b-3p; hsa-miR-520e-3p; hsa-miR-23b-3p; hsa-miR-25-3p; hsa-let-7i-5p; hsa-miR-100-5p; hsa-miR-433-3p; hsa-miR-431-5p; hsa-miR-452-5p; hsa-miR-633; hsa-miR-1180-3p; hsa-miR-192-5p; hsa-miR-615-5p; hsa-miR-99b-5p; hsa-miR-451a; hsa-miR-484; hsa-miR-126-3p; hsa-mi…	GO Terms AD vs. MCI
GO:0001954	BP	positive regulation of cell-matrix adhesion	56	3	0.00486367	1	GO Terms AD vs. MCI		GO:0033108	BP	GO:0033108	mitochondrial respiratory chain complex assembly	16/610	101/18870	1.46358e-07	0.00075579	0.000724393	CHCHD7/LYRM7/ND5/COA3/COX18/DMAC1/IMMP2L/NDUFA5/ACAD9/NDUFA1/NUBPL/NDUFA6/UQCC6/SDHAF4/NDUFS5/ND6	16	GO Terms AD vs. MCI			Gene Ontology (miRWalk)	GO0001501 skeletal system development	over-represented	7.06e-08	0.000182	0.000182	9.37649	25	hsa-miR-132-3p; hsa-miR-129-5p; hsa-miR-133b; hsa-miR-129-2-3p; hsa-miR-424-5p; hsa-miR-744-5p; hsa-miR-320a-3p; hsa-miR-200a-3p; hsa-miR-193b-3p; hsa-miR-23b-3p; hsa-miR-25-3p; hsa-miR-100-5p; hsa-miR-192-5p; hsa-miR-615-5p; hsa-miR-99b-5p; hsa-miR-451a; hsa-miR-484; hsa-miR-454-3p; hsa-miR-204-5p; hsa-miR-221-3p; hsa-miR-149-5p; hsa-miR-10a-5p; hsa-miR-197-3p; hsa-miR-29a-3p; hsa-miR-423-3p	GO Terms AD vs. MCI
GO:0003002	BP	regionalization	415	8	0.00644492	1	GO Terms AD vs. MCI		GO:0006352	BP	GO:0006352	DNA-templated transcription initiation	16/610	154/18870	4.01952e-05	0.103784	0.0994726	PAAF1/MED29/NFKBIA/CAVIN1/MED6/MITF/TAF9B/HEY2/TAF11/GTF2H5/POLR1F/DHX36/WNT10B/TFB1M/POLR2G/SUB1	16	GO Terms AD vs. MCI			Gene Ontology (miRWalk)	GO0006950 response to stress	over-represented	9.93e-08	0.000182	0.000182	8.79046	24	hsa-miR-129-5p; hsa-miR-133b; hsa-miR-424-5p; hsa-miR-744-5p; hsa-miR-320a-3p; hsa-miR-200a-3p; hsa-miR-193b-3p; hsa-miR-23b-3p; hsa-miR-25-3p; hsa-miR-100-5p; hsa-miR-1180-3p; hsa-miR-192-5p; hsa-miR-30e-5p; hsa-miR-99b-5p; hsa-miR-484; hsa-miR-126-3p; hsa-miR-204-5p; hsa-miR-221-3p; hsa-miR-149-5p; hsa-miR-10a-5p; hsa-miR-197-3p; hsa-miR-140-3p; hsa-miR-29a-3p; hsa-miR-106b-5p	GO Terms AD vs. MCI
GO:0007631	BP	feeding behavior	101	4	0.00189002	1	GO Terms AD vs. MCI		GO:0010257	BP	GO:0010257	NADH dehydrogenase complex assembly	9/610	60/18870	0.000123273	0.159145	0.152534	ND5/DMAC1/NDUFA5/ACAD9/NDUFA1/NUBPL/NDUFA6/NDUFS5/ND6	9	GO Terms AD vs. MCI			Gene Ontology (miRWalk)	GO0008284 positive regulation of cell proliferation	over-represented	1.13e-07	0.000182	0.000182	18.5332	35	hsa-miR-132-3p; hsa-miR-129-5p; hsa-miR-133b; hsa-miR-504-5p; hsa-miR-129-2-3p; hsa-miR-424-5p; hsa-miR-152-3p; hsa-miR-744-5p; hsa-miR-320a-3p; hsa-miR-200a-3p; hsa-miR-193b-3p; hsa-miR-23b-3p; hsa-miR-25-3p; hsa-let-7i-5p; hsa-miR-100-5p; hsa-miR-433-3p; hsa-miR-633; hsa-miR-1180-3p; hsa-miR-192-5p; hsa-miR-494-3p; hsa-miR-615-5p; hsa-miR-425-5p; hsa-miR-30e-5p; hsa-miR-885-5p; hsa-miR-99b-5p; …	GO Terms AD vs. MCI
GO:0009438	BP	methylglyoxal metabolic process	6	2	0.000545795	1	GO Terms AD vs. MCI		GO:0032981	BP	GO:0032981	mitochondrial respiratory chain complex I assembly	9/610	60/18870	0.000123273	0.159145	0.152534	ND5/DMAC1/NDUFA5/ACAD9/NDUFA1/NUBPL/NDUFA6/NDUFS5/ND6	9	GO Terms AD vs. MCI			Gene Ontology (miRWalk)	GO0007173 epidermal growth factor receptor signaling pathway	over-represented	1.82e-07	0.00022	0.00022	14.7973	31	hsa-miR-132-3p; hsa-miR-133b; hsa-miR-504-5p; hsa-miR-424-5p; hsa-miR-152-3p; hsa-miR-744-5p; hsa-miR-320a-3p; hsa-miR-200a-3p; hsa-miR-193b-3p; hsa-miR-23b-3p; hsa-miR-25-3p; hsa-let-7i-5p; hsa-miR-100-5p; hsa-miR-433-3p; hsa-miR-633; hsa-miR-1180-3p; hsa-miR-192-5p; hsa-miR-494-3p; hsa-miR-425-5p; hsa-miR-99b-5p; hsa-miR-451a; hsa-miR-484; hsa-miR-126-3p; hsa-miR-204-5p; hsa-miR-221-3p; hsa-miR…	GO Terms AD vs. MCI
GO:0000785	CC	chromatin	1261	15	0.00797801	1	GO Terms AD vs. MCI		GO:0035869	CC	GO:0035869	ciliary transition zone	10/636	72/19886	9.36941e-05	0.0499127	0.0433954	TMEM107/DYNC2LI1/INTU/TMEM67/IFT52/CETN3/B9D1/SPTBN5/CETN2/ARL3	10	GO Terms AD vs. MCI			Gene Ontology (miRWalk)	GO0019048 virus host interaction	over-represented	3.27e-07	0.000316	0.000316	18.0937	34	hsa-miR-132-3p; hsa-miR-129-5p; hsa-miR-133b; hsa-miR-504-5p; hsa-miR-129-2-3p; hsa-miR-424-5p; hsa-miR-744-5p; hsa-miR-320a-3p; hsa-miR-200a-3p; hsa-miR-193b-3p; hsa-miR-520e-3p; hsa-miR-23b-3p; hsa-miR-25-3p; hsa-let-7i-5p; hsa-miR-100-5p; hsa-miR-433-3p; hsa-miR-633; hsa-miR-1180-3p; hsa-miR-192-5p; hsa-miR-615-5p; hsa-miR-425-5p; hsa-miR-30e-5p; hsa-miR-99b-5p; hsa-miR-484; hsa-miR-126-3p; hs…	GO Terms AD vs. MCI
GO:0097453	CC	mesaxon	1	1	0.00889793	1	GO Terms AD vs. MCI		GO:0005743	CC	GO:0005743	mitochondrial inner membrane	32/636	497/19886	0.000152405	0.0499127	0.0433954	MPV17L2/PARL/MRPL30/LETMD1/SLC25A26/ND5/COA3/COX18/UQCR10/COX15/SLC25A48/DMAC1/ATP5MC2/PTCD3/IMMP2L/NDUFA5/ACAD9/SLC25A37/MRPS6/L2HGDH/ETFDH/TIMM8B/NDUFA1/NDUFA6/CYTB/SLC25A18/ATP5PB/UQCC6/MRPS23/NDUFS5/ND6/MRPS10	32	GO Terms AD vs. MCI			Gene Ontology (miRWalk)	GO0051259 protein oligomerization	over-represented	4.46e-07	0.000359	0.000359	5.42078	18	hsa-miR-132-3p; hsa-miR-504-5p; hsa-miR-744-5p; hsa-miR-320a-3p; hsa-miR-193b-3p; hsa-miR-23b-3p; hsa-miR-25-3p; hsa-miR-100-5p; hsa-miR-1180-3p; hsa-miR-192-5p; hsa-miR-484; hsa-miR-126-3p; hsa-miR-204-5p; hsa-miR-221-3p; hsa-miR-149-5p; hsa-miR-29a-3p; hsa-miR-106b-5p; hsa-miR-423-3p	GO Terms AD vs. MCI
GO:1990015	CC	ensheathing process	1	1	0.00889793	1	GO Terms AD vs. MCI		GO:0044391	CC	GO:0044391	ribosomal subunit	16/636	188/19886	0.000370114	0.0808083	0.0702568	RPL29/ZCCHC17/MPV17L2/RPSA/MRPL30/RPL24/RPLP0/RPL15/PTCD3/RPL4/MRPS6/RPL39/RPL3/MRPS23/RPS8/MRPS10	16	GO Terms AD vs. MCI			Gene Ontology (miRWalk)	GO0007067 mitosis	over-represented	5.21e-07	0.000359	0.000359	13.552	29	hsa-miR-132-3p; hsa-miR-129-5p; hsa-miR-424-5p; hsa-miR-744-5p; hsa-miR-320a-3p; hsa-miR-200a-3p; hsa-miR-193b-3p; hsa-miR-23b-3p; hsa-miR-25-3p; hsa-let-7i-5p; hsa-miR-100-5p; hsa-miR-127-3p; hsa-miR-1180-3p; hsa-miR-192-5p; hsa-miR-425-5p; hsa-miR-30e-5p; hsa-miR-885-5p; hsa-miR-451a; hsa-miR-484; hsa-miR-187-3p; hsa-miR-204-5p; hsa-miR-221-3p; hsa-miR-149-5p; hsa-miR-10a-5p; hsa-miR-197-3p; hs…	GO Terms AD vs. MCI
GO:0000976	MF	transcription cis-regulatory region binding	1380	17	0.00232199	1	GO Terms AD vs. MCI		GO:0031261	CC	GO:0031261	DNA replication preinitiation complex	4/636	13/19886	0.000588465	0.080998	0.0704218	MCM7/GINS2/ORC3/MCM6	4	GO Terms AD vs. MCI			Gene Ontology (miRWalk)	GO0003729 mrna binding	over-represented	9.01e-07	0.000394	0.000394	8.27768	22	hsa-miR-132-3p; hsa-miR-129-5p; hsa-miR-133b; hsa-miR-504-5p; hsa-miR-744-5p; hsa-miR-1260a; hsa-miR-320a-3p; hsa-miR-193b-3p; hsa-miR-23b-3p; hsa-miR-100-5p; hsa-miR-1180-3p; hsa-miR-192-5p; hsa-miR-99b-5p; hsa-miR-484; hsa-miR-126-3p; hsa-miR-221-3p; hsa-miR-149-5p; hsa-miR-10a-5p; hsa-miR-197-3p; hsa-miR-29a-3p; hsa-miR-106b-5p; hsa-miR-423-3p	GO Terms AD vs. MCI
GO:0000977	MF	RNA polymerase II transcription regulatory region sequence-specific DNA binding	1290	17	0.00102755	1	GO Terms AD vs. MCI		GO:0022625	CC	GO:0022625	cytosolic large ribosomal subunit	8/636	60/19886	0.000618306	0.080998	0.0704218	RPL29/ZCCHC17/RPL24/RPLP0/RPL15/RPL4/RPL39/RPL3	8	GO Terms AD vs. MCI			Gene Ontology (miRWalk)	GO0004872 receptor activity	over-represented	8.39e-07	0.000394	0.000394	10.4753	25	hsa-miR-132-3p; hsa-miR-129-5p; hsa-miR-504-5p; hsa-miR-744-5p; hsa-miR-320a-3p; hsa-miR-200a-3p; hsa-miR-193b-3p; hsa-miR-520e-3p; hsa-miR-23b-3p; hsa-miR-25-3p; hsa-let-7i-5p; hsa-miR-100-5p; hsa-miR-192-5p; hsa-miR-425-5p; hsa-miR-484; hsa-miR-126-3p; hsa-miR-454-3p; hsa-miR-204-5p; hsa-miR-221-3p; hsa-miR-149-5p; hsa-miR-10a-5p; hsa-miR-197-3p; hsa-miR-29a-3p; hsa-miR-106b-5p; hsa-miR-423-3p	GO Terms AD vs. MCI
GO:0000978	MF	RNA polymerase II cis-regulatory region sequence-specific DNA binding	1101	16	0.000616684	1	GO Terms AD vs. MCI		GO:0071005	CC	GO:0071005	U2-type precatalytic spliceosome	7/636	50/19886	0.00100122	0.0874089	0.0759955	MAGOHB/SNRPF/SNRPA1/SNRPE/PRPF4/LSM3/SNRPB2	7	GO Terms AD vs. MCI			Gene Ontology (miRWalk)	GO0006521 regulation of cellular amino acid metabolic process	over-represented	9.78e-07	0.000394	0.000394	6.29983	19	hsa-miR-132-3p; hsa-miR-744-5p; hsa-miR-320a-3p; hsa-miR-200a-3p; hsa-miR-193b-3p; hsa-miR-23b-3p; hsa-miR-25-3p; hsa-miR-100-5p; hsa-miR-1180-3p; hsa-miR-192-5p; hsa-miR-425-5p; hsa-miR-30e-5p; hsa-miR-484; hsa-miR-221-3p; hsa-miR-149-5p; hsa-miR-10a-5p; hsa-miR-29a-3p; hsa-miR-106b-5p; hsa-miR-423-3p	GO Terms AD vs. MCI
GO:0000981	MF	DNA-binding transcription factor activity, RNA polymerase II-specific	1257	17	0.000831871	1	GO Terms AD vs. MCI		GO:0071001	CC	GO:0071001	U4/U6 snRNP	2/636	2/19886	0.00102131	0.0874089	0.0759955	PPIH/PRPF4	2	GO Terms AD vs. MCI			Pathways (KEGG)	Adipocytokine signaling pathway	over-represented	4.94e-09	1.2e-06	1.2e-06	19.2713	39	hsa-miR-132-3p; hsa-miR-129-5p; hsa-miR-432-5p; hsa-miR-133b; hsa-miR-424-5p; hsa-miR-152-3p; hsa-miR-744-5p; hsa-miR-410-3p; hsa-miR-1260a; hsa-miR-580-3p; hsa-miR-320a-3p; hsa-miR-200a-3p; hsa-miR-193b-3p; hsa-miR-520e-3p; hsa-miR-23b-3p; hsa-let-7i-5p; hsa-miR-100-5p; hsa-miR-433-3p; hsa-miR-431-5p; hsa-miR-452-5p; hsa-miR-192-5p; hsa-miR-494-3p; hsa-miR-425-5p; hsa-miR-30e-5p; hsa-miR-99b-5p;…	GO Terms AD vs. MCI
GO:0000987	MF	cis-regulatory region sequence-specific DNA binding	1122	16	0.000811416	1	GO Terms AD vs. MCI		GO:0035253	CC	GO:0035253	ciliary rootlet	4/636	15/19886	0.00106759	0.0874089	0.0759955	KIF5A/KIF5B/PJVK/ODAD3	4	GO Terms AD vs. MCI			Pathways (KEGG)	African trypanosomiasis	over-represented	7.09e-09	1.2e-06	1.2e-06	7.76857	25	hsa-miR-129-5p; hsa-miR-133b; hsa-miR-504-5p; hsa-miR-410-3p; hsa-miR-320a-3p; hsa-miR-200a-3p; hsa-miR-193b-3p; hsa-miR-520e-3p; hsa-miR-23b-3p; hsa-miR-25-3p; hsa-miR-431-5p; hsa-miR-452-5p; hsa-miR-192-5p; hsa-miR-425-5p; hsa-miR-451a; hsa-miR-484; hsa-miR-126-3p; hsa-miR-454-3p; hsa-miR-187-3p; hsa-miR-204-5p; hsa-miR-221-3p; hsa-miR-149-5p; hsa-miR-10a-5p; hsa-miR-197-3p; hsa-miR-106b-5p	GO Terms AD vs. MCI
GO:0001067	MF	transcription regulatory region nucleic acid binding	1382	17	0.00237185	1	GO Terms AD vs. MCI		GO:0071011	CC	GO:0071011	precatalytic spliceosome	7/636	53/19886	0.00142275	0.0914345	0.0794955	MAGOHB/SNRPF/SNRPA1/SNRPE/PRPF4/LSM3/SNRPB2	7	GO Terms AD vs. MCI			Pathways (KEGG)	Type II diabetes mellitus	over-represented	1.95e-08	2.2e-06	2.2e-06	15.1431	34	hsa-miR-132-3p; hsa-miR-129-5p; hsa-miR-432-5p; hsa-miR-133b; hsa-miR-424-5p; hsa-miR-152-3p; hsa-miR-744-5p; hsa-miR-410-3p; hsa-miR-1260a; hsa-miR-320a-3p; hsa-miR-193b-3p; hsa-miR-23b-3p; hsa-miR-25-3p; hsa-let-7i-5p; hsa-miR-100-5p; hsa-miR-433-3p; hsa-miR-452-5p; hsa-miR-192-5p; hsa-miR-494-3p; hsa-miR-30e-5p; hsa-miR-99b-5p; hsa-miR-451a; hsa-miR-484; hsa-miR-126-3p; hsa-miR-454-3p; hsa-miR…	GO Terms AD vs. MCI
GO:0003690	MF	double-stranded DNA binding	1529	17	0.00589587	1	GO Terms AD vs. MCI		GO:0005875	CC	GO:0005875	microtubule associated complex	13/636	156/19886	0.00154416	0.0914345	0.0794955	KIF1C/DYNC2LI1/KIF5A/DNAH5/KIF5B/CDCA8/NDE1/CLIP2/KIF13B/KIF12/TRIM54/SPTBN5/DNAL4	13	GO Terms AD vs. MCI			Pathways (KEGG)	Long-term depression	over-represented	7.89e-08	6.66e-06	6.66e-06	19.853	38	hsa-miR-132-3p; hsa-miR-129-5p; hsa-miR-432-5p; hsa-miR-133b; hsa-miR-424-5p; hsa-miR-152-3p; hsa-miR-744-5p; hsa-miR-1260a; hsa-miR-320a-3p; hsa-miR-200a-3p; hsa-miR-193b-3p; hsa-miR-520e-3p; hsa-miR-23b-3p; hsa-miR-25-3p; hsa-let-7i-5p; hsa-miR-100-5p; hsa-miR-433-3p; hsa-miR-431-5p; hsa-miR-452-5p; hsa-miR-192-5p; hsa-miR-494-3p; hsa-miR-425-5p; hsa-miR-30e-5p; hsa-miR-885-5p; hsa-miR-99b-5p; …	GO Terms AD vs. MCI
GO:0003700	MF	DNA-binding transcription factor activity	1340	17	0.00146208	1	GO Terms AD vs. MCI																Pathways (KEGG)	Cytosolic DNA-sensing pathway	over-represented	1.2e-07	8.14e-06	8.14e-06	14.355	32	hsa-miR-132-3p; hsa-miR-432-5p; hsa-miR-504-5p; hsa-miR-424-5p; hsa-miR-744-5p; hsa-miR-1260a; hsa-miR-580-3p; hsa-miR-320a-3p; hsa-miR-200a-3p; hsa-miR-193b-3p; hsa-miR-520e-3p; hsa-miR-23b-3p; hsa-miR-25-3p; hsa-let-7i-5p; hsa-miR-100-5p; hsa-miR-431-5p; hsa-miR-452-5p; hsa-miR-192-5p; hsa-miR-30e-5p; hsa-miR-885-5p; hsa-miR-451a; hsa-miR-484; hsa-miR-126-3p; hsa-miR-454-3p; hsa-miR-204-5p; hsa…	GO Terms AD vs. MCI
GO:0004462	MF	lactoylglutathione lyase activity	1	1	0.00415364	1	GO Terms AD vs. MCI																Pathways (KEGG)	Amoebiasis	over-represented	2.57e-07	1.24e-05	1.24e-05	19.5528	37	hsa-miR-132-3p; hsa-miR-129-5p; hsa-miR-432-5p; hsa-miR-133b; hsa-miR-424-5p; hsa-miR-152-3p; hsa-miR-744-5p; hsa-miR-580-3p; hsa-miR-320a-3p; hsa-miR-200a-3p; hsa-miR-193b-3p; hsa-miR-520e-3p; hsa-miR-23b-3p; hsa-miR-25-3p; hsa-let-7i-5p; hsa-miR-100-5p; hsa-miR-433-3p; hsa-miR-452-5p; hsa-miR-633; hsa-miR-127-3p; hsa-miR-192-5p; hsa-miR-30e-5p; hsa-miR-885-5p; hsa-miR-451a; hsa-miR-484; hsa-miR…	GO Terms AD vs. MCI
GO:0004879	MF	nuclear receptor activity	51	3	0.00621391	1	GO Terms AD vs. MCI																Pathways (KEGG)	Necroptosis	over-represented	2.36e-07	1.24e-05	1.24e-05	29.3855	45	hsa-miR-132-3p; hsa-miR-129-5p; hsa-miR-432-5p; hsa-miR-133b; hsa-miR-504-5p; hsa-miR-129-2-3p; hsa-miR-424-5p; hsa-miR-152-3p; hsa-miR-744-5p; hsa-miR-410-3p; hsa-miR-1260a; hsa-miR-580-3p; hsa-miR-320a-3p; hsa-miR-200a-3p; hsa-miR-193b-3p; hsa-miR-520e-3p; hsa-miR-23b-3p; hsa-miR-25-3p; hsa-let-7i-5p; hsa-miR-100-5p; hsa-miR-433-3p; hsa-miR-431-5p; hsa-miR-452-5p; hsa-miR-192-5p; hsa-miR-494-3p…	GO Terms AD vs. MCI
																							Pathways (KEGG)	Graft-versus-host disease	over-represented	4.33e-07	1.83e-05	1.83e-05	7.39328	22	hsa-miR-132-3p; hsa-miR-133b; hsa-miR-504-5p; hsa-miR-129-2-3p; hsa-miR-152-3p; hsa-miR-1260a; hsa-miR-320a-3p; hsa-miR-520e-3p; hsa-miR-25-3p; hsa-let-7i-5p; hsa-miR-452-5p; hsa-miR-509-3p; hsa-miR-30e-5p; hsa-miR-451a; hsa-miR-484; hsa-miR-454-3p; hsa-miR-187-3p; hsa-miR-204-5p; hsa-miR-149-5p; hsa-miR-10a-5p; hsa-miR-106b-5p; hsa-miR-423-3p	GO Terms AD vs. MCI
																							Pathways (KEGG)	Toll-like receptor signaling pathway	over-represented	6.68e-07	2.51e-05	2.51e-05	22.3487	39	hsa-miR-132-3p; hsa-miR-129-5p; hsa-miR-133b; hsa-miR-424-5p; hsa-miR-152-3p; hsa-miR-744-5p; hsa-miR-410-3p; hsa-miR-320a-3p; hsa-miR-200a-3p; hsa-miR-193b-3p; hsa-miR-520e-3p; hsa-miR-23b-3p; hsa-miR-25-3p; hsa-let-7i-5p; hsa-miR-100-5p; hsa-miR-433-3p; hsa-miR-452-5p; hsa-miR-633; hsa-miR-192-5p; hsa-miR-494-3p; hsa-miR-509-3p; hsa-miR-615-5p; hsa-miR-425-5p; hsa-miR-30e-5p; hsa-miR-885-5p; hs…	GO Terms AD vs. MCI
																							Pathways (KEGG)	Longevity regulating pathway - multiple species	over-represented	8.24e-07	2.78e-05	2.78e-05	23.6435	40	hsa-miR-132-3p; hsa-miR-129-5p; hsa-miR-432-5p; hsa-miR-133b; hsa-miR-424-5p; hsa-miR-152-3p; hsa-miR-744-5p; hsa-miR-410-3p; hsa-miR-1260a; hsa-miR-580-3p; hsa-miR-320a-3p; hsa-miR-200a-3p; hsa-miR-193b-3p; hsa-miR-520e-3p; hsa-miR-23b-3p; hsa-miR-25-3p; hsa-let-7i-5p; hsa-miR-100-5p; hsa-miR-433-3p; hsa-miR-452-5p; hsa-miR-633; hsa-miR-192-5p; hsa-miR-494-3p; hsa-miR-425-5p; hsa-miR-30e-5p; hsa…	GO Terms AD vs. MCI
																							Pathways (miRWalk)	hsa04914 Progesterone mediated oocyte maturation	over-represented	4.97e-07	0.000229	0.000229	13.6097	29	hsa-miR-132-3p; hsa-miR-133b; hsa-miR-424-5p; hsa-miR-152-3p; hsa-miR-744-5p; hsa-miR-320a-3p; hsa-miR-200a-3p; hsa-miR-193b-3p; hsa-miR-23b-3p; hsa-miR-25-3p; hsa-let-7i-5p; hsa-miR-100-5p; hsa-miR-192-5p; hsa-miR-425-5p; hsa-miR-30e-5p; hsa-miR-885-5p; hsa-miR-451a; hsa-miR-484; hsa-miR-126-3p; hsa-miR-187-3p; hsa-miR-204-5p; hsa-miR-221-3p; hsa-miR-149-5p; hsa-miR-10a-5p; hsa-miR-197-3p; hsa-m…	GO Terms AD vs. MCI
																							Pathways (miRWalk)	WP481 Insulin Signaling	over-represented	1.05e-06	0.000241	0.000241	15.8641	31	hsa-miR-132-3p; hsa-miR-133b; hsa-miR-424-5p; hsa-miR-152-3p; hsa-miR-744-5p; hsa-miR-320a-3p; hsa-miR-200a-3p; hsa-miR-193b-3p; hsa-miR-23b-3p; hsa-miR-25-3p; hsa-let-7i-5p; hsa-miR-100-5p; hsa-miR-433-3p; hsa-miR-127-3p; hsa-miR-192-5p; hsa-miR-494-3p; hsa-miR-425-5p; hsa-miR-30e-5p; hsa-miR-99b-5p; hsa-miR-451a; hsa-miR-484; hsa-miR-126-3p; hsa-miR-204-5p; hsa-miR-221-3p; hsa-miR-149-5p; hsa-m…	GO Terms AD vs. MCI
																							Pathways (miRWalk)	hsa04120 Ubiquitin mediated proteolysis	over-represented	3.04e-06	0.000393	0.000393	12.8583	27	hsa-miR-132-3p; hsa-miR-129-5p; hsa-miR-504-5p; hsa-miR-129-2-3p; hsa-miR-424-5p; hsa-miR-744-5p; hsa-miR-320a-3p; hsa-miR-200a-3p; hsa-miR-193b-3p; hsa-miR-23b-3p; hsa-miR-25-3p; hsa-let-7i-5p; hsa-miR-100-5p; hsa-miR-1180-3p; hsa-miR-192-5p; hsa-miR-30e-5p; hsa-miR-451a; hsa-miR-484; hsa-miR-204-5p; hsa-miR-221-3p; hsa-miR-149-5p; hsa-miR-10a-5p; hsa-miR-197-3p; hsa-miR-140-3p; hsa-miR-29a-3p; …	GO Terms AD vs. MCI
																							Pathways (miRWalk)	hsa04910 Insulin signaling pathway	over-represented	3.41e-06	0.000393	0.000393	14.6951	29	hsa-miR-132-3p; hsa-miR-424-5p; hsa-miR-152-3p; hsa-miR-744-5p; hsa-miR-320a-3p; hsa-miR-200a-3p; hsa-miR-193b-3p; hsa-miR-23b-3p; hsa-miR-25-3p; hsa-let-7i-5p; hsa-miR-100-5p; hsa-miR-433-3p; hsa-miR-1180-3p; hsa-miR-192-5p; hsa-miR-425-5p; hsa-miR-30e-5p; hsa-miR-99b-5p; hsa-miR-451a; hsa-miR-484; hsa-miR-126-3p; hsa-miR-204-5p; hsa-miR-221-3p; hsa-miR-149-5p; hsa-miR-10a-5p; hsa-miR-197-3p; hs…	GO Terms AD vs. MCI
																							Pathways (miRWalk)	P00033 Insulin IGF pathway protein kinase B signaling cascade	over-represented	5.32e-06	0.000486	0.000486	10.6874	24	hsa-miR-133b; hsa-miR-504-5p; hsa-miR-152-3p; hsa-miR-744-5p; hsa-miR-320a-3p; hsa-miR-193b-3p; hsa-miR-23b-3p; hsa-miR-25-3p; hsa-let-7i-5p; hsa-miR-100-5p; hsa-miR-192-5p; hsa-miR-494-3p; hsa-miR-615-5p; hsa-miR-425-5p; hsa-miR-451a; hsa-miR-484; hsa-miR-126-3p; hsa-miR-221-3p; hsa-miR-149-5p; hsa-miR-10a-5p; hsa-miR-197-3p; hsa-miR-29a-3p; hsa-miR-106b-5p; hsa-miR-423-3p	GO Terms AD vs. MCI
																							Pathways (miRWalk)	WP1601 Fluoropyrimidine Activity	over-represented	6.33e-06	0.000486	0.000486	6.42913	18	hsa-miR-504-5p; hsa-miR-320a-3p; hsa-miR-193b-3p; hsa-miR-23b-3p; hsa-miR-25-3p; hsa-let-7i-5p; hsa-miR-100-5p; hsa-miR-192-5p; hsa-miR-425-5p; hsa-miR-99b-5p; hsa-miR-484; hsa-miR-454-3p; hsa-miR-221-3p; hsa-miR-149-5p; hsa-miR-10a-5p; hsa-miR-197-3p; hsa-miR-106b-5p; hsa-miR-423-3p	GO Terms AD vs. MCI
																							Pathways (miRWalk)	WP395 IL 4 signaling pathway	over-represented	9.92e-06	0.000653	0.000653	11.0214	24	hsa-miR-132-3p; hsa-miR-152-3p; hsa-miR-744-5p; hsa-miR-320a-3p; hsa-miR-200a-3p; hsa-miR-193b-3p; hsa-miR-23b-3p; hsa-miR-25-3p; hsa-let-7i-5p; hsa-miR-100-5p; hsa-miR-433-3p; hsa-miR-192-5p; hsa-miR-425-5p; hsa-miR-30e-5p; hsa-miR-451a; hsa-miR-484; hsa-miR-126-3p; hsa-miR-204-5p; hsa-miR-221-3p; hsa-miR-149-5p; hsa-miR-10a-5p; hsa-miR-29a-3p; hsa-miR-106b-5p; hsa-miR-423-3p	GO Terms AD vs. MCI
																							Pathways (miRWalk)	WP195 IL 1 signaling pathway	over-represented	1.25e-05	0.000657	0.000657	10.3534	23	hsa-miR-132-3p; hsa-miR-424-5p; hsa-miR-744-5p; hsa-miR-320a-3p; hsa-miR-200a-3p; hsa-miR-193b-3p; hsa-miR-23b-3p; hsa-miR-25-3p; hsa-miR-192-5p; hsa-miR-425-5p; hsa-miR-30e-5p; hsa-miR-451a; hsa-miR-484; hsa-miR-126-3p; hsa-miR-204-5p; hsa-miR-221-3p; hsa-miR-149-5p; hsa-miR-10a-5p; hsa-miR-197-3p; hsa-miR-140-3p; hsa-miR-29a-3p; hsa-miR-106b-5p; hsa-miR-423-3p	GO Terms AD vs. MCI
																							Pathways (miRWalk)	WP241 One Carbon Metabolism	over-represented	1.28e-05	0.000657	0.000657	5.42718	16	hsa-miR-152-3p; hsa-miR-744-5p; hsa-miR-320a-3p; hsa-miR-193b-3p; hsa-miR-100-5p; hsa-miR-1180-3p; hsa-miR-192-5p; hsa-miR-30e-5p; hsa-miR-99b-5p; hsa-miR-484; hsa-miR-126-3p; hsa-miR-149-5p; hsa-miR-10a-5p; hsa-miR-29a-3p; hsa-miR-106b-5p; hsa-miR-423-3p	GO Terms AD vs. MCI
																							Pathways (miRWalk)	hsa00310 Lysine degradation	over-represented	1.64e-05	0.000758	0.000758	7.51456	19	hsa-miR-132-3p; hsa-miR-152-3p; hsa-miR-320a-3p; hsa-miR-193b-3p; hsa-miR-23b-3p; hsa-miR-25-3p; hsa-miR-100-5p; hsa-miR-127-3p; hsa-miR-192-5p; hsa-miR-425-5p; hsa-miR-30e-5p; hsa-miR-99b-5p; hsa-miR-484; hsa-miR-221-3p; hsa-miR-149-5p; hsa-miR-197-3p; hsa-miR-29a-3p; hsa-miR-106b-5p; hsa-miR-423-3p	GO Terms AD vs. MCI
																							Target genes (miRTarBase)	EIF4B	over-represented	1e-07	0.000372	0.000372	0.149883	5	hsa-miR-193b-3p; hsa-miR-25-3p; hsa-miR-484; hsa-miR-149-5p; hsa-miR-423-3p	GO Terms AD vs. MCI
																							Target genes (miRTarBase)	ZNF318	over-represented	8.42e-08	0.000372	0.000372	0.262295	6	hsa-miR-744-5p; hsa-miR-410-3p; hsa-miR-320a-3p; hsa-miR-149-5p; hsa-miR-10a-5p; hsa-miR-197-3p	GO Terms AD vs. MCI
																							Target genes (miRTarBase)	DNMT1	over-represented	3.3e-07	0.000585	0.000585	0.730679	8	hsa-miR-152-3p; hsa-miR-200a-3p; hsa-miR-193b-3p; hsa-miR-100-5p; hsa-miR-484; hsa-miR-126-3p; hsa-miR-149-5p; hsa-miR-29a-3p	GO Terms AD vs. MCI
																							Target genes (miRTarBase)	HSPA1B	over-represented	5.52e-07	0.000585	0.000585	2.1171	12	hsa-miR-132-3p; hsa-miR-424-5p; hsa-miR-744-5p; hsa-miR-193b-3p; hsa-miR-25-3p; hsa-miR-484; hsa-miR-221-3p; hsa-miR-149-5p; hsa-miR-10a-5p; hsa-miR-197-3p; hsa-miR-106b-5p; hsa-miR-423-3p	GO Terms AD vs. MCI
																							Target genes (miRTarBase)	KNTC1	over-represented	3.46e-07	0.000585	0.000585	0.505855	7	hsa-miR-129-2-3p; hsa-miR-193b-3p; hsa-miR-633; hsa-miR-885-5p; hsa-miR-484; hsa-miR-204-5p; hsa-miR-149-5p	GO Terms AD vs. MCI
																							Target genes (miRTarBase)	TCEAL1	over-represented	4.92e-07	0.000585	0.000585	0.337237	6	hsa-miR-504-5p; hsa-miR-25-3p; hsa-miR-1180-3p; hsa-miR-221-3p; hsa-miR-106b-5p; hsa-miR-423-3p	GO Terms AD vs. MCI
																							Target genes (miRTarBase)	VDAC1	over-represented	4.92e-07	0.000585	0.000585	0.337237	6	hsa-miR-744-5p; hsa-miR-320a-3p; hsa-miR-10a-5p; hsa-miR-197-3p; hsa-miR-29a-3p; hsa-miR-106b-5p	GO Terms AD vs. MCI
																							Target genes (miRTarBase)	TRAP1	over-represented	7.09e-07	0.000658	0.000658	0.355972	6	hsa-miR-424-5p; hsa-miR-193b-3p; hsa-miR-25-3p; hsa-miR-1180-3p; hsa-miR-149-5p; hsa-miR-197-3p	GO Terms AD vs. MCI
																							Annotations derived over miRTarBase (Gene Ontology)	E-box binding GO0070888	over-represented	2.92e-07	0.000374	0.000374	5.38173	16	hsa-miR-34b-3p; hsa-miR-375-3p; hsa-miR-485-5p; hsa-miR-203a-3p; hsa-miR-378a-3p; hsa-miR-29a-3p; hsa-miR-340-5p; hsa-miR-129-5p; hsa-miR-615-5p; hsa-miR-135a-5p; hsa-miR-152-3p; hsa-miR-362-3p; hsa-miR-204-5p; hsa-miR-452-5p; hsa-miR-132-3p; hsa-miR-155-5p	GO Terms MCI vs. CN
																							Annotations derived over miRTarBase (Gene Ontology)	mesoderm formation GO0001707	over-represented	1.15e-07	0.000374	0.000374	1.34895	10	hsa-miR-34b-3p; hsa-miR-375-3p; hsa-miR-203a-3p; hsa-miR-129-5p; hsa-miR-135a-5p; hsa-miR-362-3p; hsa-miR-204-5p; hsa-miR-452-5p; hsa-miR-132-3p; hsa-miR-155-5p	GO Terms MCI vs. CN
																							Annotations derived over miRTarBase (Gene Ontology)	negative regulation of apoptotic signaling pathway GO2001234	over-represented	2.08e-07	0.000374	0.000374	3.61827	14	hsa-miR-34b-3p; hsa-miR-375-3p; hsa-miR-485-5p; hsa-miR-203a-3p; hsa-miR-29a-3p; hsa-miR-129-5p; hsa-miR-615-5p; hsa-miR-135a-5p; hsa-miR-152-3p; hsa-miR-362-3p; hsa-miR-204-5p; hsa-miR-452-5p; hsa-miR-132-3p; hsa-miR-155-5p	GO Terms MCI vs. CN
																							Annotations derived over miRTarBase (Gene Ontology)	negative regulation of cell migration involved in sprouting angiogenesis GO0090051	over-represented	2.42e-07	0.000374	0.000374	2.99297	13	hsa-miR-34b-3p; hsa-miR-375-3p; hsa-miR-485-5p; hsa-miR-203a-3p; hsa-miR-29a-3p; hsa-miR-340-5p; hsa-miR-129-5p; hsa-miR-135a-5p; hsa-miR-152-3p; hsa-miR-362-3p; hsa-miR-204-5p; hsa-miR-132-3p; hsa-miR-155-5p	GO Terms MCI vs. CN
																							Annotations derived over miRTarBase (Gene Ontology)	negative regulation of neurogenesis GO0050768	over-represented	1.42e-07	0.000374	0.000374	2.86651	13	hsa-miR-34b-3p; hsa-miR-375-3p; hsa-miR-485-5p; hsa-miR-203a-3p; hsa-miR-378a-3p; hsa-miR-29a-3p; hsa-miR-340-5p; hsa-miR-129-5p; hsa-miR-362-3p; hsa-miR-204-5p; hsa-miR-452-5p; hsa-miR-132-3p; hsa-miR-155-5p	GO Terms MCI vs. CN
																							Annotations derived over miRTarBase (Gene Ontology)	pulmonary valve morphogenesis GO0003184	over-represented	7.63e-08	0.000374	0.000374	2.726	13	hsa-miR-34b-3p; hsa-miR-375-3p; hsa-miR-485-5p; hsa-miR-203a-3p; hsa-miR-378a-3p; hsa-miR-29a-3p; hsa-miR-129-5p; hsa-miR-135a-5p; hsa-miR-362-3p; hsa-miR-204-5p; hsa-miR-452-5p; hsa-miR-132-3p; hsa-miR-155-5p	GO Terms MCI vs. CN
																							Annotations derived over miRTarBase (Gene Ontology)	regulation of cell differentiation GO0045595	over-represented	1.75e-07	0.000374	0.000374	5.20609	16	hsa-miR-95-3p; hsa-miR-34b-3p; hsa-miR-375-3p; hsa-miR-485-5p; hsa-miR-203a-3p; hsa-miR-378a-3p; hsa-miR-29a-3p; hsa-miR-340-5p; hsa-miR-129-5p; hsa-miR-615-5p; hsa-miR-135a-5p; hsa-miR-152-3p; hsa-miR-204-5p; hsa-miR-509-3p; hsa-miR-132-3p; hsa-miR-155-5p	GO Terms MCI vs. CN
																							Annotations derived over miRTarBase (Gene Ontology)	type B pancreatic cell development GO0003323	over-represented	2.98e-07	0.000374	0.000374	1.48946	10	hsa-miR-34b-3p; hsa-miR-203a-3p; hsa-miR-378a-3p; hsa-miR-29a-3p; hsa-miR-340-5p; hsa-miR-129-5p; hsa-miR-362-3p; hsa-miR-204-5p; hsa-miR-452-5p; hsa-miR-155-5p	GO Terms MCI vs. CN
																							Annotations derived over miRTarBase (Gene Ontology)	negative regulation of biomineral tissue development GO0070168	over-represented	3.46e-07	0.000387	0.000387	1.12412	9	hsa-miR-34b-3p; hsa-miR-375-3p; hsa-miR-203a-3p; hsa-miR-340-5p; hsa-miR-129-5p; hsa-miR-135a-5p; hsa-miR-362-3p; hsa-miR-204-5p; hsa-miR-155-5p	GO Terms MCI vs. CN
																							Annotations derived over miRTarBase (Gene Ontology)	positive regulation of glycogen biosynthetic process GO0045725	over-represented	8.23e-07	0.000829	0.000829	3.30913	13	hsa-miR-485-5p; hsa-miR-203a-3p; hsa-miR-378a-3p; hsa-miR-29a-3p; hsa-miR-340-5p; hsa-miR-129-5p; hsa-miR-615-5p; hsa-miR-135a-5p; hsa-miR-152-3p; hsa-miR-362-3p; hsa-miR-509-3p; hsa-miR-452-5p; hsa-miR-155-5p	GO Terms MCI vs. CN
																							Pathways (KEGG)	Malaria	over-represented	2.57e-05	0.0043243	0.0043243	3.67318	12	hsa-miR-34b-3p; hsa-miR-375-3p; hsa-miR-485-5p; hsa-miR-203a-3p; hsa-miR-378a-3p; hsa-miR-29a-3p; hsa-miR-340-5p; hsa-miR-362-3p; hsa-miR-204-5p; hsa-miR-452-5p; hsa-miR-132-3p; hsa-miR-155-5p	GO Terms MCI vs. CN
																							Pathways (KEGG)	Toll-like receptor signaling pathway	over-represented	2.17e-05	0.0043243	0.0043243	8.38077	17	hsa-miR-34b-3p; hsa-miR-375-3p; hsa-miR-485-5p; hsa-miR-203a-3p; hsa-miR-378a-3p; hsa-miR-29a-3p; hsa-miR-340-5p; hsa-miR-129-5p; hsa-miR-615-5p; hsa-miR-135a-5p; hsa-miR-152-3p; hsa-miR-362-3p; hsa-miR-204-5p; hsa-miR-509-3p; hsa-miR-452-5p; hsa-miR-132-3p; hsa-miR-155-5p	GO Terms MCI vs. CN
																							Pathways (KEGG)	Inflammatory bowel disease	over-represented	4.85e-05	0.0054304	0.0054304	4.66536	13	hsa-miR-375-3p; hsa-miR-203a-3p; hsa-miR-378a-3p; hsa-miR-29a-3p; hsa-miR-340-5p; hsa-miR-129-5p; hsa-miR-135a-5p; hsa-miR-152-3p; hsa-miR-362-3p; hsa-miR-204-5p; hsa-miR-452-5p; hsa-miR-132-3p; hsa-miR-155-5p	GO Terms MCI vs. CN
																							Pathways (KEGG)	Aldosterone-regulated sodium reabsorption	over-represented	8.87e-05	0.0059611	0.0059611	5.79124	14	hsa-miR-34b-3p; hsa-miR-375-3p; hsa-miR-485-5p; hsa-miR-203a-3p; hsa-miR-378a-3p; hsa-miR-29a-3p; hsa-miR-340-5p; hsa-miR-129-5p; hsa-miR-135a-5p; hsa-miR-152-3p; hsa-miR-362-3p; hsa-miR-452-5p; hsa-miR-132-3p; hsa-miR-155-5p	GO Terms MCI vs. CN
																							Pathways (KEGG)	Chemical carcinogenesis - DNA adducts	over-represented	8.81e-05	0.0059611	0.0059611	2.75841	10	hsa-miR-203a-3p; hsa-miR-29a-3p; hsa-miR-340-5p; hsa-miR-129-5p; hsa-miR-615-5p; hsa-miR-362-3p; hsa-miR-204-5p; hsa-miR-452-5p; hsa-miR-132-3p; hsa-miR-155-5p	GO Terms MCI vs. CN
																							Pathways (KEGG)	Regulation of lipolysis in adipocytes	over-represented	0.000109	0.0061218	0.0061218	5.88976	14	hsa-miR-375-3p; hsa-miR-485-5p; hsa-miR-203a-3p; hsa-miR-378a-3p; hsa-miR-29a-3p; hsa-miR-340-5p; hsa-miR-129-5p; hsa-miR-135a-5p; hsa-miR-152-3p; hsa-miR-362-3p; hsa-miR-204-5p; hsa-miR-452-5p; hsa-miR-132-3p; hsa-miR-155-5p	GO Terms MCI vs. CN
																							Pathways (KEGG)	Antigen processing and presentation	over-represented	0.00017	0.008167	0.008167	7.10008	15	hsa-miR-95-3p; hsa-miR-34b-3p; hsa-miR-375-3p; hsa-miR-485-5p; hsa-miR-203a-3p; hsa-miR-378a-3p; hsa-miR-340-5p; hsa-miR-129-5p; hsa-miR-152-3p; hsa-miR-362-3p; hsa-miR-204-5p; hsa-miR-509-3p; hsa-miR-452-5p; hsa-miR-132-3p; hsa-miR-155-5p	GO Terms MCI vs. CN
																							Pathways (KEGG)	AMPK signaling pathway	over-represented	0.00039	0.0084835	0.0084835	11.6599	18	hsa-miR-95-3p; hsa-miR-34b-3p; hsa-miR-375-3p; hsa-miR-485-5p; hsa-miR-203a-3p; hsa-miR-378a-3p; hsa-miR-29a-3p; hsa-miR-340-5p; hsa-miR-129-5p; hsa-miR-615-5p; hsa-miR-135a-5p; hsa-miR-152-3p; hsa-miR-362-3p; hsa-miR-204-5p; hsa-miR-509-3p; hsa-miR-452-5p; hsa-miR-132-3p; hsa-miR-155-5p	GO Terms MCI vs. CN
																							Pathways (KEGG)	Acute myeloid leukemia	over-represented	0.000306	0.0084835	0.0084835	8.55668	16	hsa-miR-95-3p; hsa-miR-34b-3p; hsa-miR-375-3p; hsa-miR-485-5p; hsa-miR-203a-3p; hsa-miR-378a-3p; hsa-miR-29a-3p; hsa-miR-340-5p; hsa-miR-129-5p; hsa-miR-135a-5p; hsa-miR-152-3p; hsa-miR-362-3p; hsa-miR-204-5p; hsa-miR-452-5p; hsa-miR-132-3p; hsa-miR-155-5p	GO Terms MCI vs. CN
																							Pathways (KEGG)	Bladder cancer	over-represented	0.000244	0.0084835	0.0084835	9.73182	17	hsa-miR-95-3p; hsa-miR-34b-3p; hsa-miR-375-3p; hsa-miR-485-5p; hsa-miR-203a-3p; hsa-miR-378a-3p; hsa-miR-29a-3p; hsa-miR-340-5p; hsa-miR-129-5p; hsa-miR-615-5p; hsa-miR-135a-5p; hsa-miR-152-3p; hsa-miR-362-3p; hsa-miR-204-5p; hsa-miR-452-5p; hsa-miR-132-3p; hsa-miR-155-5p	GO Terms MCI vs. CN
																							Target genes (miRTarBase)	RBAK	over-represented	2.89e-06	0.0060963	0.0060963	0.0351288	3	hsa-miR-378a-3p; hsa-miR-135a-5p; hsa-miR-155-5p	GO Terms MCI vs. CN
																							Target genes (miRTarBase)	TCF4	over-represented	2.22e-06	0.0060963	0.0060963	0.105386	4	hsa-miR-203a-3p; hsa-miR-204-5p; hsa-miR-452-5p; hsa-miR-155-5p	GO Terms MCI vs. CN
																							Target genes (miRTarBase)	STRBP	over-represented	4.66e-06	0.0065521	0.0065521	0.274005	5	hsa-miR-34b-3p; hsa-miR-375-3p; hsa-miR-362-3p; hsa-miR-204-5p; hsa-miR-155-5p	GO Terms MCI vs. CN

## Sheet: Table S4 PRS
Supplementary Table 4. Summary results of the mitochondrial pathway-specific polygenic risk score.
ROSMAP										ADNI
type	Threshold	PRS.R2	Full.R2	Coefficient	Standard.Error	P	Num_SNP			type	Threshold	PRS.R2	Full.R2	Coefficient	Standard.Error	P	Num_SNP
Mitochondrial central dogma	1	0.0149157	0.0149157	917.045	236.934	0.000108625	1079			Protein import and sorting	5e-08	0.029336	0.029336	3.7953	0.662023	9.87351e-09	5
Metabolism	1	0.0126309	0.0126309	1286.01	361.002	0.000367587	2801			NAD biosynthesis and metabolism	0.17	0.00995704	0.00995704	-34.4036	11.2099	0.00214751	18
Translation	0.185	0.0125053	0.0125053	263.214	74.2597	0.000393346	229			Metals and cofactors	0.015	0.00768784	0.00768784	-44.4762	15.2009	0.0034346	24
Xenobiotic metabolism	0.015	0.00909198	0.00909198	24.2881	8.04418	0.00253332	7			Lysine metabolism	0.41	0.00759053	0.00759053	-111.019	38.6269	0.00405114	64
Fatty acid oxidation	0.00500005	0.00818172	0.00818172	16.113	5.68118	0.00456522	4			Complex I	0.0950001	0.00739339	0.00739339	80.8895	28.1422	0.00404904	71
Lipid metabolism	1	0.00764739	0.00764739	496.924	178.995	0.0055001	720			Amino acid metabolism	0.185	0.00658187	0.00658187	-143.43	53.4221	0.00725631	199
Metals and cofactors	0.38	0.00750715	0.00750715	279.043	101.385	0.00591785	322			mtRNA granules	0.06	0.00657591	0.00657591	-36.2431	13.9078	0.00916154	19
Carbohydrate metabolism	0.0250001	0.00748005	0.00748005	46.8648	17.0884	0.00609747	23			OXPHOS	0.0950001	0.00601727	0.00601727	103.543	39.9048	0.0094659	123
Signaling	0.215	0.00736467	0.00736467	122.964	45.1248	0.0064308	85			Phospholipid metabolism	0.17	0.00572019	0.00572019	-61.3539	24.7738	0.0132654	62
Detoxification	0.0400001	0.0071775	0.0071775	65.2322	24.25	0.00714542	45			Mitochondrial ribosome	0.0500001	0.00549727	0.00549727	-31.8529	13.475	0.018086	33
Calcium homeostasis	0.0550001	0.00703308	0.00703308	44.0242	16.5353	0.0077576	14			CI assembly factors	0.0950001	0.00518401	0.00518401	47.7843	19.8492	0.0160677	33
Fe-S cluster biosynthesis	1	0.00688713	0.00688713	188.334	71.4515	0.00839331	121			Fission	0.01	0.0051385	0.0051385	11.6715	4.89183	0.0170369	2
Mitochondrial ribosome	0.18	0.00683883	0.00683883	136.774	52.0363	0.00857772	101			Pyruvate metabolism	0.28	0.00496753	0.00496753	-50.9938	21.8063	0.019362	22
Lysine metabolism	0.405	0.00652236	0.00652236	94.8451	36.9528	0.0102685	39			Branched-chain amino acid metabolism	0.0250001	0.00487086	0.00487086	-22.4396	9.66287	0.0202195	6
TCA cycle	0.185	0.00608901	0.00608901	64.2274	25.9012	0.0131488	30			Respiratory electron transport	0.355	0.00445487	0.00445487	-161.194	73.9082	0.0291834	490
EF hand proteins	0.0550001	0.00598135	0.00598135	39.5754	16.1199	0.0140856	12			Glycine metabolism	0.33	0.00432901	0.00432901	-79.849	36.4702	0.0285656	60
Electron carriers	0.355	0.00578917	0.00578917	61.7726	25.5817	0.0157474	27			OXPHOS assembly factors	0.0300001	0.00421884	0.00421884	39.8109	18.3416	0.0299675	32
Fe-S-containing proteins	0.49	0.00561255	0.00561255	147.755	62.0744	0.017299	119			Metabolism	0.015	0.00392805	0.00392805	-57.8049	27.947	0.0386048	141
Mitochondrial dynamics and surveillance	1	0.00559765	0.00559765	361.69	152.098	0.0174066	489			Signaling	0.0300001	0.00391763	0.00391763	34.1423	16.2708	0.0358713	20
OXPHOS assembly factors	0.045	0.00542965	0.00542965	51.4401	21.9901	0.0193233	37			mt-tRNA synthetases	0.0350001	0.00384108	0.00384108	32.4401	15.6469	0.0381482	22
mtDNA maintenance	0.395	0.00529126	0.00529126	102.156	44.1933	0.0208008	60			Nucleotide metabolism	0.00500005	0.00367716	0.00367716	-11.2893	5.55134	0.0419906	5
Fission	0.5	0.0049188	0.0049188	103.758	46.5565	0.0258369	73			Nucleotide synthesis and processing	0.00500005	0.00367716	0.00367716	-11.2893	5.55134	0.0419906	5
Translation factors	0.01	0.00491214	0.00491214	9.17936	4.11793	0.0258057	1			Vitamin metabolism	0.33	0.00361484	0.00361484	-118.697	59.7564	0.0469945	229
mt-tRNA synthetases	1	0.00448049	0.00448049	211.82	99.5612	0.0333757	202			Small molecule transport	0.36	0.00350699	0.00350699	-125.402	64.1042	0.0504398	269
ROS and glutathione metabolism	0.465	0.00447028	0.00447028	130.805	61.5272	0.0335056	163			Carbohydrate metabolism	0.21	0.00350359	0.00350359	-102.289	51.7198	0.0479563	173
mt-tRNA modifications	0.455	0.0042667	0.0042667	96.8167	46.5815	0.0376691	58			Fe-S cluster biosynthesis	0.18	0.00345292	0.00345292	57.5253	29.3202	0.049766	54
Glycine metabolism	0.49	0.00408378	0.00408378	97.7065	48.1082	0.0422577	66			mtRNA stability and decay	0.0500001	0.00338981	0.00338981	-23.7989	12.2788	0.0525972	11
OXPHOS	0.0400001	0.00407512	0.00407512	54.6224	26.9263	0.0425003	59			mtDNA maintenance	0.0650001	0.00328644	0.00328644	-19.9047	10.7619	0.0643785	14
TCA-associated	0.12	0.00386107	0.00386107	-35.8433	18.1472	0.048252	19			Electron carriers	0.17	0.00328037	0.00328037	-32.028	16.755	0.0559352	20
Intrinsic Pathway for Apoptosis	0.105	0.00356369	0.00356369	69.1059	36.4155	0.057735	64			Lipid metabolism	0.185	0.00320203	0.00320203	-102.715	54.9603	0.0616379	280
Small molecule transport	1	0.00345519	0.00345519	265.652	142.176	0.0616973	391			Heme-containing proteins	0.0250001	0.00315649	0.00315649	-9.10341	4.91053	0.0637599	2
Complex III	0.245	0.0034477	0.0034477	44.2493	23.704	0.061938	16			Mitochondrial dynamics and surveillance	0.0250001	0.00308169	0.00308169	34.3336	18.4881	0.0633025	35
tRNA-uridine 2-thiolation	0.0950001	0.00330338	0.00330338	11.3258	6.29985	0.0722096	1			Coenzyme Q metabolism	0.415	0.00303658	0.00303658	56.8167	31.429	0.0706408	51
Chaperones	0.0650001	0.0032716	0.0032716	-15.874	8.73418	0.0691467	8			CI subunits	0.14	0.00297522	0.00297522	43.2332	23.6521	0.0675678	51
CI assembly factors	0.0350001	0.00325381	0.00325381	27.5765	15.218	0.0699715	19			Intrinsic Pathway for Apoptosis	0.0300001	0.00296872	0.00296872	-29.8877	16.7949	0.0751469	34
Vitamin metabolism	0.09	0.00320585	0.00320585	53.6539	29.8139	0.0719197	55			TCA-associated	0.105	0.00288777	0.00288777	-31.1599	17.3459	0.0724338	23
mtRNA stability and decay	0.0500001	0.0031925	0.0031925	18.7734	10.4365	0.0720477	9			Mitochondrial central dogma	0.0550001	0.00277718	0.00277718	-49.7942	28.9002	0.0848935	128
Polycistronic mtRNA processing	0.0500001	0.00313556	0.00313556	15.516	8.78776	0.0774572	3			OXPHOS subunits	0.06	0.00270266	0.00270266	37.7432	21.6875	0.0818028	43
Branched-chain amino acid metabolism	0.0250001	0.00301996	0.00301996	15.7277	9.00362	0.0806688	5			Fe-S-containing proteins	0.0250001	0.00265374	0.00265374	-21.8233	12.6777	0.0851806	16
Heme synthesis and processing	0.0500001	0.0029712	0.0029712	-17.5988	10.1742	0.083676	6			Calcium homeostasis	0.455	0.00255674	0.00255674	-67.8908	40.464	0.0933843	92
Respiratory electron transport	0.00500005	0.00296965	0.00296965	18.2262	10.5218	0.0832335	14			mtDNA replication	0.185	0.00253725	0.00253725	26.5284	15.9157	0.0955524	21
Nucleotide synthesis and processing	0.09	0.00287415	0.00287415	-55.6339	32.6291	0.0881877	63			Organelle contact sites	0.00500005	0.00253279	0.00253279	-6.06163	3.59722	0.0919714	1
Protein import and sorting	0.01	0.00242079	0.00242079	6.39732	4.08791	0.117598	11			Autophagy	0.0200001	0.00251675	0.00251675	14.7001	8.7622	0.0934111	6
Nucleotide metabolism	0.1	0.00238932	0.00238932	-55.2272	35.5275	0.120067	73			Mitophagy	0.0200001	0.00251675	0.00251675	14.7001	8.7622	0.0934111	6
mtRNA metabolism	1	0.00219209	0.00219209	190.438	127.782	0.136136	338			TCA cycle	0.355	0.00236374	0.00236374	-55.999	34.7968	0.107548	72
Mitophagy	0.205	0.00216153	0.00216153	32.9586	22.279	0.139045	23			Fatty acid oxidation	0.425	0.00214189	0.00214189	-89.8857	58.4598	0.124155	203
Sulfur metabolism	0.045	0.00210018	0.00210018	24.0378	16.4737	0.14452	21			Xenobiotic metabolism	0.00500005	0.00209541	0.00209541	-8.58405	5.59496	0.124969	4
Folate and 1-C metabolism	0.075	0.00205392	0.00205392	25.4221	17.6305	0.149319	20			Heme synthesis and processing	0.015	0.00208772	0.00208772	-10.0892	6.59347	0.125971	5
Autophagy	0.245	0.00198796	0.00198796	37.6458	26.5273	0.155859	29			Complex III	0.155	0.00206487	0.00206487	-24.6595	16.2787	0.129814	12
Heme-containing proteins	0.335	0.00196078	0.00196078	39.6159	28.0952	0.158522	23			Translation	0.0550001	0.00191877	0.00191877	-40.0168	27.667	0.148073	89
Complex I	0.17	0.00194353	0.00194353	54.6318	38.9446	0.160674	95			EF hand proteins	0.29	0.00188907	0.00188907	-38.9645	26.9879	0.148802	50
CIII subunits	0.215	0.00192746	0.00192746	20.3655	14.5853	0.162623	7			Apoptosis	0.12	0.00184071	0.00184071	-34.909	24.5266	0.154645	49
Coenzyme Q metabolism	0.0350001	0.00183606	0.00183606	12.296	8.99895	0.171819	3			SLC25A family	0.36	0.00183345	0.00183345	-80.4746	56.4134	0.15372	169
Complex IV	0.0350001	0.00174341	0.00174341	16.3343	12.3094	0.184518	10			Folate and 1-C metabolism	0.335	0.00181499	0.00181499	-55.9691	39.6816	0.158405	115
CIV assembly factors	0.045	0.00169343	0.00169343	16.5628	12.663	0.190884	11			mtRNA metabolism	0.0500001	0.00175497	0.00175497	-28.082	20.2054	0.164581	39
Mitochondrial ribosome assembly	0.0200001	0.00158909	0.00158909	-10.2793	8.10892	0.20492	4			Protein homeostasis	0.0200001	0.0016904	0.0016904	23.9679	17.4107	0.168629	28
Amino acid metabolism	0.01	0.0015447	0.0015447	14.9098	11.9064	0.210476	13			Mitochondrial ribosome assembly	0.00500005	0.00168716	0.00168716	-5.18357	3.77532	0.169748	1
Proteases	1	0.00144456	0.00144456	114.269	94.4454	0.226318	231			Cardiolipin synthesis	0.0300001	0.0016845	0.0016845	10.7419	7.82014	0.169559	6
Pyruvate metabolism	0.235	0.00144017	0.00144017	-22.5246	18.6375	0.226832	13			Chaperones	0.305	0.00162788	0.00162788	38.8274	28.7773	0.177261	33
OXPHOS subunits	0.00500005	0.00135292	0.00135292	8.22415	7.02932	0.24201	7			Translation factors	0.01	0.00158947	0.00158947	-5.2608	3.94217	0.182042	1
NAD biosynthesis and metabolism	0.01	0.00130708	0.00130708	5.15271	4.46288	0.248266	1			mt-rRNA modifications	0.0300001	0.00150719	0.00150719	12.2218	9.38784	0.192961	8
Nucleotide import	1	0.00128884	0.00128884	48.3212	42.225	0.252469	32			Sulfur metabolism	0.185	0.00149604	0.00149604	30.489	23.5218	0.194906	49
mt-rRNA modifications	0.23	0.0012075	0.0012075	-22.6567	20.4965	0.268991	20			Complex IV	0.045	0.00141502	0.00141502	20.4889	16.2624	0.207706	19
Apoptosis modulation and signaling	0.00500005	0.00111489	0.00111489	-5.08938	4.78853	0.28786	5			Polycistronic mtRNA processing	0.06	0.00128616	0.00128616	-7.31967	6.22748	0.239841	7
Protein homeostasis	1	0.000889634	0.000889634	99.6358	104.938	0.342382	293			CIII subunits	0.0200001	0.00127908	0.00127908	5.00234	4.24161	0.23826	1
Phospholipid metabolism	0.11	0.000764967	0.000764967	18.1496	20.6153	0.378644	30			Proteases	0.0200001	0.00127101	0.00127101	19.6289	16.4398	0.232483	24
Cardiolipin synthesis	0.395	0.000685033	0.000685033	-33.3948	40.0666	0.404573	53			Apoptosis modulation and signaling	5e-08	0.00117698	0.00117698	2.12174	1.84329	0.249709	1
CI subunits	0.385	0.000664665	0.000664665	38.7703	47.2401	0.411813	99			CIV assembly factors	0.0200001	0.0011671	0.0011671	9.47688	8.2735	0.252023	7
SLC25A family	0.075	0.000641132	0.000641132	16.6411	20.6418	0.420137	33			CIV subunits	0.045	0.00116505	0.00116505	11.3265	9.90528	0.25284	5
Apoptosis	1	0.000622648	0.000622648	68.6941	86.4645	0.426917	174			mt-tRNA modifications	0.4	0.000899758	0.000899758	46.9985	46.7948	0.315209	61
Organelle contact sites	0.15	0.000600591	0.000600591	15.8356	20.3014	0.435376	17			Nucleotide import	1	0.000745367	0.000745367	-44.6628	48.9506	0.361556	47
mtDNA replication	0.46	0.00048125	0.00048125	22.9371	32.8143	0.484554	38			Detoxification	0.00500005	0.000509322	0.000509322	-7.59571	10.0683	0.450598	14
mtRNA granules	0.0800001	0.000434792	0.000434792	13.087	19.709	0.506682	18			tRNA-uridine 2-thiolation	0.15	0.000417312	0.000417312	7.61629	11.1185	0.493337	3
CIV subunits	1	0.000418652	0.000418652	39.814	61.1268	0.51483	55			ROS and glutathione metabolism	0.0250001	0.000346882	0.000346882	9.8509	15.7842	0.532562	28

## Sheet: Table S5 VIP
Supplementary Table 5. Model importance ranking of integrated different omics.
Group						BR_abeta						ROSMAP RF	importance.rf_model.
variable	Neural.Network	SVM	Logistic.Regression	summary		variable	PLS	SVM	XGBoost	summary		hsa.miR.132	11.7379
hsa.miR.132	11.7092	13.3064	11.6763	36.6919		hsa.miR.132	8.53731	7.41356	6.75365	22.7045		SLC6A12	8.93652
cg08189615	11.6958	13.3224	11.6245	36.6428		hsa.miR.23b	8.48714	7.13571	6.17862	21.8015		KANK2	8.35698
hsa.miR.129.5p	11.6803	13.3193	11.5843	36.5838		hsa.miR.129.5p	8.51715	7.40197	5.80045	21.7196		ALDH1A1	8.2965
cg12791555	11.6801	13.2367	11.666	36.5828		cg23502883	8.48272	7.1314	5.96306	21.5772		CCDC69	6.74557
LINC00926	11.6546	13.3044	11.5961	36.5552		SLC4A11	8.37427	7.18987	5.81734	21.3815		cg12877335	6.33432
Pt_Signaling	11.6634	13.2802	11.6047	36.5483		Pt_Mitochondrial_central_dogma	8.43757	7.21405	5.66414	21.3158		AQP6	6.31008
hsa.miR.885.5p	11.6439	13.3127	11.5567	36.5132		Pt_CI_assembly_factors	8.44086	7.27988	5.57785	21.2986		cg26824091	6.20624
cg12877335	11.6411	13.3089	11.5596	36.5096		hsa.miR.520e	8.36877	6.96681	5.85391	21.1895		Pt_inter	5.09082
cg17886546	11.6451	13.2883	11.5608	36.4942		cg03131358	8.39518	7.08553	5.70162	21.1823		RIPOR3	4.93692
RIPOR3	11.6403	13.3128	11.5238	36.4769		cg26884773	8.3341	7.04911	5.77945	21.1627		cg20110765	4.27063
Pt_mt_res_elec_trans	11.6632	13.2437	11.5698	36.4767		Pt_Complex_III	8.35165	7.06248	5.70843	21.1226		Pt_mt_res_elec_trans	4.20683
CCDC69	11.618	13.3154	11.5412	36.4746		hsa.miR.410	8.34365	7.06719	5.66638	21.0772		cg08189615	4.2045
Pt_Calcium_homeostasis	11.6307	13.2778	11.5533	36.4618		Pt_rush_mt_intr_path_apop	8.41202	7.12061	5.53052	21.0631		cg26884773	4.13257
AQP6	11.6304	13.2783	11.5415	36.4502		hsa.miR.99b	8.39665	7.09649	5.56905	21.0622		Pt_mt	3.83733
Pt_inter	11.6399	13.2329	11.5644	36.4372		Pt_Proteases	8.37676	7.14575	5.51187	21.0344		Pt_sig	3.80681
hsa.miR.129.3p	11.6293	13.2593	11.5468	36.4354		Pt_CIV_subunits	8.35547	7.058	5.60571	21.0192		Pt_CI_assembly_factors	3.63004
cg06530441	11.6293	13.2529	11.5468	36.4289		Pt_mt.tRNA_synthetases	8.37332	7.01913	5.60365	20.9961		Pt_mtRNA_stability_and_decay	3.56607
Pt_Complex_I	11.6293	13.2508	11.5468	36.4269		Pt_Chaperones	8.3546	7.03873	5.57457	20.9679		hsa.miR.520e	3.23743
COL1A2	11.6293	13.2469	11.5468	36.4229		TRIP10	8.34514	7.00409	5.59741	20.9466		Pt_Heme_synthesis_and_processing	2.99144
Pt_Xenobiotic_metabolism	11.6293	13.2391	11.5468	36.4152		Pt_Autophagy	8.35157	7.0105	5.57673	20.9388		Pt_CIII_subunits	2.40094
Pt_mt.rRNA_modifications	11.6293	13.2386	11.5468	36.4147		Pt_mt.rRNA_modifications	8.34475	7.03842	5.54825	20.9314
cg24074785	11.6293	13.2352	11.5468	36.4113		OLMALINC	8.30758	6.99282	5.62798	20.9284
Pt_CI_assembly_factors	11.6293	13.233	11.5468	36.4091		cg23813012	8.35172	7.04842	5.52435	20.9245
Pt_Carbohydrate_metabolism	11.6301	13.2306	11.5464	36.4071		hsa.miR.885.5p	8.3414	7.02882	5.5401	20.9103
hsa.miR.375	11.6293	13.231	11.5468	36.4071		Pt_Heme_synthesis_and_processing	8.3426	7.02013	5.53981	20.9025
Pt_Fe.S_cluster_biosynthesis	11.6293	13.2305	11.5468	36.4066		Pt_mtDNA_maintenance	8.34188	6.9733	5.58293	20.8981
Pt_mtRNA_stability_and_decay	11.6293	13.2301	11.5468	36.4061		Pt_Carbohydrate_metabolism	8.36341	6.97304	5.55949	20.8959
TEAD2	11.6293	13.2287	11.5468	36.4048		Pt_Fission	8.34217	7.00985	5.53939	20.8914
hsa.miR.193b	11.6293	13.2287	11.5468	36.4048		PRELP	8.30359	7.00503	5.57802	20.8866
Pt_Lysine_metabolism	11.6293	13.2269	11.5468	36.4029		Pt_inter	8.34074	7.01375	5.52939	20.8839
Pt_Mitochondrial_ribosome	11.6293	13.2262	11.5468	36.4022		hsa.miR.744	8.32899	7.01355	5.53138	20.8739
Pt_mtDNA_replication	11.6293	13.2246	11.5468	36.4007		Pt_sig29	8.32606	6.97543	5.56958	20.8711
Pt_CIII_subunits	11.6293	13.2231	11.5468	36.3992		Pt_Fe.S.containing_proteins	8.35712	7.00368	5.50271	20.8635
Pt_Lipid_metabolism	11.6293	13.222	11.547	36.3982		Pt_Vitamin_metabolism	8.34043	6.9699	5.53731	20.8476
Pt_mtRNA_metabolism	11.6293	13.2205	11.5468	36.3966		Pt_mtRNA_metabolism	8.33964	7.0123	5.48759	20.8395
Pt_mt	11.6293	13.2203	11.5468	36.3964		cg23752828	8.36284	6.98224	5.46824	20.8133
Pt_Mitophagy	11.6293	13.2196	11.5468	36.3957		cg08189615	8.34267	6.98652	5.48096	20.8102
cg04578935	11.6293	13.2187	11.5468	36.3948		hsa.miR.29a	8.30508	6.98028	5.50567	20.791
SYDE1	11.6293	13.2184	11.5468	36.3944		Pt_Protein_homeostasis	8.3396	6.92146	5.45574	20.7168
Pt_Apoptosis	11.6293	13.2164	11.5469	36.3927		SLC6A12	8.3396	6.92146	5.45574	20.7168
BR_tau						BR_nft
variable	PLS	SVM	Lasso	summary		variable	Linear.Regression	Lasso	SVM	summary		ADNI RF	MeanDecreaseGini
cg11299854	8.12453	5.99086	8.42519	22.5406		hsa.miR.132	8.78945	9.05568	6.38242	24.2276		Pt_mt	3.46598
PRELP	8.3362	5.63283	8.17979	22.1488		cg13130031	8.49193	8.80444	6.27366	23.57		Pt_sig	3.26671
hsa.miR.99b	8.22569	5.49163	7.82169	21.539		cg12877335	8.3868	8.56585	6.37413	23.3268		Pt_inter	4.20281
ALDH1A1	8.08539	5.45188	7.67756	21.2148		SLC6A12	8.29761	8.3686	6.11419	22.7804		Pt_Mitochondrial_ribosome	3.74608
hsa.miR.132	8.30301	5.1943	7.25078	20.7481		hsa.miR.129.5p	8.2425	8.2849	6.10462	22.632		Pt_mtRNA_granules	4.45244
hsa.miR.129.3p	7.96742	5.23025	7.53585	20.7335		SLC6A9	8.24903	8.33134	5.99671	22.5771		Pt_Phospholipid_metabolism	4.40271
cg26824091	7.8997	5.15648	7.12203	20.1782		Pt_Heme_synthesis_and_processing	8.18108	8.26217	6.09041	22.5337		Pt_TCA_cycle	6.99249
MCM7	8.13156	4.89303	7.00663	20.0312		SMTN	8.2125	8.35591	5.89627	22.4647		BACE1	3.29881
Pt_Fe.S_cluster_biosynthesis	7.8679	4.94373	7.18177	19.9934		Pt_Lysine_metabolism	8.14981	8.22213	6.07312	22.4451		CDK6	3.72364
hsa.miR.23b	7.94465	4.95169	7.05009	19.9464		Pt_Autophagy	8.09036	8.17747	6.08629	22.3541		PIK3R1	3.51999
Pt_Metabolism	7.89825	4.94081	7.10013	19.9392		Pt_Fe.S_cluster_biosynthesis	8.16395	8.21404	5.97578	22.3538		ALDH1A1	3.20564
Pt_Pyruvate_metabolism	7.88936	4.95836	7.05864	19.9064		hsa.miR.23b	8.13244	8.25467	5.9345	22.3216		SLC6A12	3.43967
Pt_OXPHOS_subunits	7.9332	4.86485	7.06931	19.8674		Pt_Carbohydrate_metabolism	8.10982	8.27587	5.92928	22.315		cg15951469	3.042
Pt_rush_mt_apopt_mod_sig	7.89102	4.91626	7.05972	19.867		Pt_mtRNA_granules	8.09478	8.20553	5.99688	22.2972
Pt_Fission	7.8747	4.95013	6.96795	19.7928		cg15951469	8.1328	8.24243	5.88851	22.2637
Pt_Complex_III	7.83341	4.93896	6.97876	19.7511		cg26824091	8.13931	8.19118	5.92566	22.2562
hsa.miR.520e	7.9086	4.81643	7.00501	19.73		Pt_Glycine_metabolism	8.11367	8.1959	5.93165	22.2412
Pt_CIV_assembly_factors	7.86496	4.80671	7.01617	19.6878		hsa.miR.99b	8.06526	8.16985	5.96196	22.1971
Pt_Proteases	7.88173	4.805	6.97997	19.6667		Pt_mtDNA_replication	8.07196	8.17776	5.94303	22.1927
Pt_Autophagy	7.86209	4.79697	7.00433	19.6634		Pt_Complex_I	8.06517	8.18144	5.93845	22.1851
cg23813012	7.85629	4.8215	6.96795	19.6457		Pt_OXPHOS_subunits	8.08571	8.16985	5.91289	22.1685
Pt_mtRNA_granules	7.87859	4.77853	6.96795	19.6251		cg20110765	8.05369	8.16985	5.93669	22.1602
Pt_Glycine_metabolism	7.87053	4.77923	6.96795	19.6177		Pt_Translation	8.10521	8.19152	5.85948	22.1562
Pt_Metals_and_cofactors	7.90435	4.74352	6.96795	19.6158		LNCBRM	8.05357	8.16985	5.92913	22.1525
Pt_TCA_cycle	7.85831	4.78653	6.96795	19.6128		Pt_mt	8.05357	8.16985	5.92854	22.152
Pt_sig29	7.85698	4.78351	6.96795	19.6084		LDLRAP1	8.08064	8.16985	5.89552	22.146
Pt_Phospholipid_metabolism	7.85802	4.77735	6.96795	19.6033		Pt_Protein_homeostasis	8.05897	8.16985	5.91441	22.1432
hsa.miR.885.5p	7.85489	4.77336	6.97381	19.6021		JADE3	8.06528	8.20854	5.83561	22.1094
Pt_inter	7.86004	4.76574	6.96795	19.5937		hsa.miR.520e	8.05357	8.16985	5.874	22.0974
Pt_TCA.associated	7.85612	4.76312	6.96795	19.5872		Pt_CIV_subunits	8.05357	8.16985	5.85063	22.074
hsa.miR.30e	7.82471	4.78981	6.96795	19.5825		Pt_mt.rRNA_modifications	8.05357	8.16985	5.84538	22.0688
cg05077231	7.79834	4.816	6.96795	19.5823		CCDC69	8.05722	8.16985	5.83112	22.0582
Pt_mt	7.85004	4.753	6.96795	19.571		Pt_Protein_import_and_sorting	8.05357	8.16985	5.83373	22.0572
Pt_Carbohydrate_metabolism	7.86659	4.69787	6.96795	19.5324		FOXO4	8.05357	8.16985	5.83197	22.0554
hsa.miR.200a	7.80854	4.74268	6.96795	19.5192		hsa.let.7i	8.05357	8.16985	5.82402	22.0474
cg20110765	7.79572	4.75153	6.96795	19.5152		Pt_Fission	8.05357	8.16985	5.79066	22.0141
cg26419880	7.80985	4.73276	6.96859	19.5112		PRELP	8.05357	8.16985	5.70302	21.9264
FOXO4	7.85613	4.61351	6.96795	19.4376		Pt_CI_subunits	8.05357	8.16985	5.70302	21.9264
KANK2	7.85613	4.61351	6.96795	19.4376		Pt_Mitochondrial_central_dogma	8.05357	8.16985	5.70302	21.9264
SLC6A12	7.85613	4.61351	6.96795	19.4376		Pt_Mitophagy	8.05357	8.16985	5.70302	21.9264
BR_np						BR_dp
variable	Lasso	Linear.Regression	PLS	summary		variable	PLS	Linear.Regression	Lasso	summary
cg03131358	9.01766	8.57323	8.60405	26.1949		hsa.miR.132	7.81391	7.88684	8.09916	23.7999
hsa.miR.132	8.06985	7.86019	8.5326	24.4626		hsa.miR.129.5p	7.56446	7.24862	7.38404	22.1971
ALDH1A1	8.13592	7.87282	8.39794	24.4067		hsa.miR.99b	7.5104	7.2626	7.33655	22.1096
Pt_Amino_acid_metabolism	7.95446	7.91916	8.39889	24.2725		hsa.miR.23b	7.49115	6.98187	7.0311	21.5041
cg11299854	7.84283	7.78541	8.39857	24.0268		RIPOR3	7.45951	6.89068	7.00981	21.36
ZBBX	7.84355	7.75837	8.39002	23.9919		cg05205842	7.34193	6.93476	7.04095	21.3176
cg08893839	7.87352	7.72611	8.36118	23.9608		AQP6	7.45632	6.8822	6.89098	21.2295
KANK2	7.84048	7.78884	8.30726	23.9366		cg13130031	7.34216	6.85399	6.94612	21.1423
hsa.miR.520e	7.8428	7.72373	8.36701	23.9335		Pt_Carbohydrate_metabolism	7.38816	6.78605	6.88314	21.0573
hsa.let.7i	7.80944	7.69555	8.37837	23.8834		cg11299854	7.39818	6.79515	6.84416	21.0375
Pt_mtRNA_granules	7.81913	7.68756	8.37085	23.8775		cg15951469	7.35342	6.78614	6.82256	20.9621
hsa.miR.29a	7.75101	7.69626	8.3555	23.8028		cg26884773	7.36649	6.73231	6.82873	20.9275
Pt_Protein_homeostasis	7.78188	7.67418	8.32959	23.7857		Pt_CI_assembly_factors	7.33297	6.78377	6.80914	20.9259
Pt_OXPHOS_assembly_factors	7.73432	7.66848	8.36275	23.7656		SLC6A9	7.33637	6.72753	6.81189	20.8758
Pt_Mitochondrial_ribosome	7.74525	7.62962	8.35317	23.728		Pt_Mitophagy	7.32241	6.74889	6.79603	20.8673
Pt_Nucleotide_synthesis_and_processing	7.74454	7.63495	8.3449	23.7244		Pt_mt.rRNA_modifications	7.30723	6.72117	6.83832	20.8667
SLC4A11	7.78001	7.63871	8.28887	23.7076		hsa.miR.517c_hsa.miR.519a	7.35409	6.71128	6.78204	20.8474
cg00574958	7.712	7.62221	8.36591	23.7001		Pt_ROS_and_glutathione_metabolism	7.30444	6.74192	6.80002	20.8464
Pt_Phospholipid_metabolism	7.72048	7.62268	8.34977	23.6929		cg03131358	7.35706	6.70344	6.78204	20.8425
Pt_Fe.S.containing_proteins	7.71515	7.61868	8.35491	23.6887		Pt_sig	7.32373	6.72578	6.79034	20.8398
Pt_Carbohydrate_metabolism	7.71419	7.60802	8.36638	23.6886		Pt_Branched.chain_amino_acid_metabolism	7.34784	6.70245	6.78232	20.8326
cg09827249	7.71176	7.59465	8.38058	23.687		Pt_Calcium_homeostasis	7.33283	6.70985	6.78204	20.8247
Pt_Nucleotide_import	7.71573	7.63407	8.32935	23.6792		hsa.miR.129.3p	7.33303	6.70893	6.78204	20.824
hsa.miR.129.5p	7.71176	7.59465	8.37212	23.6785		Pt_Organelle_contact_sites	7.3125	6.71201	6.78547	20.81
cg20110765	7.71176	7.59465	8.35274	23.6591		PRELP	7.32625	6.69744	6.78204	20.8057
HMGN2	7.71293	7.59779	8.34166	23.6524		Pt_Metals_and_cofactors	7.31301	6.70655	6.78204	20.8016
Pt_TCA_cycle	7.71151	7.60471	8.33247	23.6487		Pt_mt	7.31446	6.69744	6.78204	20.7939
Pt_CIII_subunits	7.71176	7.59446	8.33331	23.6395		Pt_mtRNA_stability_and_decay	7.30662	6.70175	6.7821	20.7905
Pt_sig	7.71176	7.59678	8.33082	23.6394		Pt_Mitochondrial_ribosome	7.30904	6.69744	6.78204	20.7885
PRELP	7.71176	7.59465	8.32934	23.6357		Pt_Folate_and_1.C_metabolism	7.30854	6.69744	6.78204	20.788
Pt_CIV_assembly_factors	7.71176	7.59465	8.32934	23.6357		hsa.miR.504	7.30848	6.69744	6.78204	20.788
Pt_Glycine_metabolism	7.71176	7.59465	8.32899	23.6354		Pt_Proteases	7.30403	6.70136	6.78204	20.7874
Pt_Cardiolipin_synthesis	7.71176	7.59465	8.32789	23.6343		Pt_mt.tRNA_synthetases	7.30774	6.69744	6.78204	20.7872
Pt_Complex_IV	7.71176	7.59465	8.32612	23.6325		ISYNA1	7.30758	6.69744	6.78204	20.7871
hsa.miR.451	7.71176	7.59465	8.32576	23.6322		Pt_EF_hand_proteins	7.30758	6.69744	6.78204	20.7871
Pt_Heme_synthesis_and_processing	7.71176	7.59868	8.32112	23.6316		Pt_mt_res_elec_trans	7.30758	6.69744	6.78204	20.7871
Pt_CIV_subunits	7.71176	7.59465	8.32492	23.6313		SLC6A12	7.30758	6.69744	6.78204	20.7871
Pt_Heme.containing_proteins	7.71176	7.59465	8.32458	23.631		Pt_Lipid_metabolism	7.3028	6.69744	6.78204	20.7823
hsa.miR.99b	7.71176	7.5943	8.31995	23.626		Pt_OXPHOS_subunits	7.30121	6.69617	6.78204	20.7794
S100A4	7.71176	7.60789	8.29279	23.6124		hsa.miR.451	7.29161	6.69744	6.78204	20.7711

## Sheet: Table S6 miRNA2gene
Supplementary Table 6. miRNA target genes predicted by integrating three Tablebases.
database	mature_mirna_acc	mature_mirna_id	target_symbol	target_entrez	target_ensembl	experiment	support_type	pubmed_id	type
mirecords	MIMAT0000418	hsa-miR-23b-3p	PLAU	5328	ENSG00000122861	Western blot//Luciferase activity assay		19490101	validated
mirecords	MIMAT0000418	hsa-miR-23b-3p	PLAU	5328	ENSG00000122861	Western blot//Luciferase activity assay		19490101	validated
mirecords	MIMAT0000418	hsa-miR-23b-3p	MET	4233	ENSG00000105976	Western blot//Luciferase activity assay		19490101	validated
mirecords	MIMAT0000418	hsa-miR-23b-3p	MET	4233	ENSG00000105976	Western blot//Luciferase activity assay		19490101	validated
mirecords	MIMAT0000418	hsa-miR-23b-3p	MET	4233	ENSG00000105976	Western blot//Luciferase activity assay		19490101	validated
mirecords	MIMAT0000418	hsa-miR-23b-3p	MET	4233	ENSG00000105976	Western blot//Luciferase activity assay		19490101	validated
mirecords	MIMAT0000086	hsa-miR-29a-3p	BACE1	23621	ENSG00000186318	Western blot//activity assay//Luciferase activity assay		18434550	validated
mirecords	MIMAT0000086	hsa-miR-29a-3p	PIK3R1	5295	ENSG00000145675	Western blot//Luciferase activity assay		19079265	validated
mirecords	MIMAT0000086	hsa-miR-29a-3p	CDC42	998	ENSG00000070831	Western blot//Luciferase activity assay		19079265	validated
mirecords	MIMAT0000086	hsa-miR-29a-3p	CDC42	998	ENSG00000070831	Western blot//Luciferase activity assay		19079265	validated
mirecords	MIMAT0000086	hsa-miR-29a-3p	CD276	80381	ENSG00000103855	Western blot//Luciferase activity assay		19584290	validated
mirecords	MIMAT0000086	hsa-miR-29a-3p	PTEN	5728	ENSG00000171862	Western blot//Luciferase activity assay		21573166	validated
mirecords	MIMAT0000086	hsa-miR-29a-3p	PTEN	5728	ENSG00000171862	Western blot//Luciferase activity assay		21573166	validated
mirecords	MIMAT0000086	hsa-miR-29a-3p	PTEN	5728	ENSG00000171862	Western blot//Luciferase activity assay		21573166	validated
mirecords	MIMAT0000086	hsa-miR-29a-3p	PTEN	5728	ENSG00000171862	Western blot//Luciferase activity assay		21573166	validated
mirecords	MIMAT0000086	hsa-miR-29a-3p	COL2A1	1280	ENSG00000139219	Western blot//Luciferase activity assay		21665270	validated
mirecords	MIMAT0000617	hsa-miR-200c-3p	JAG1	182	ENSG00000101384	Western blot//Luciferase activity assay		21224847	validated
mirtarbase	MIMAT0000418	hsa-miR-23b-3p	PTEN	5728	ENSG00000171862	Luciferase reporter assay	Functional MTI	23189187	validated
mirtarbase	MIMAT0000418	hsa-miR-23b-3p	GJA1	2697	ENSG00000152661	Luciferase reporter assay//qRT-PCR//Western blot	Functional MTI	26283635	validated
mirtarbase	MIMAT0000418	hsa-miR-23b-3p	ZEB1	6935	ENSG00000148516	Luciferase reporter assay//Western blot	Functional MTI	23844063	validated
mirtarbase	MIMAT0000418	hsa-miR-23b-3p	HMGA2	8091	ENSG00000149948	Luciferase reporter assay	Functional MTI	24681352	validated
mirtarbase	MIMAT0000418	hsa-miR-23b-3p	CCNG1	900	ENSG00000113328	Luciferase reporter assay	Functional MTI	26872615	validated
mirtarbase	MIMAT0000418	hsa-miR-23b-3p	NOTCH2	4853	ENSG00000134250	Luciferase reporter assay//qRT-PCR//Western blot	Functional MTI	26041881	validated
mirtarbase	MIMAT0000418	hsa-miR-23b-3p	SIRT1	23411	ENSG00000096717	Luciferase reporter assay//Microarray//qRT-PCR//Western blot	Functional MTI	26687158	validated
mirtarbase	MIMAT0000418	hsa-miR-23b-3p	MET	4233	ENSG00000105976	Luciferase reporter assay//qRT-PCR//Western blot//Reporter assay;Western blot;qRT-PCR	Functional MTI	19490101	validated
mirtarbase	MIMAT0000418	hsa-miR-23b-3p	MET	4233	ENSG00000105976	qRT-PCR//Luciferase reporter assay//Western blot	Functional MTI	25405368	validated
mirtarbase	MIMAT0000418	hsa-miR-23b-3p	MET	4233	ENSG00000105976	Luciferase reporter assay//qRT-PCR//Western blot	Functional MTI	28077801	validated
mirtarbase	MIMAT0000418	hsa-miR-23b-3p	ETS1	2113	ENSG00000134954	Luciferase reporter assay//qRT-PCR//Western blot	Functional MTI	26041881	validated
mirtarbase	MIMAT0000418	hsa-miR-23b-3p	PLAU	5328	ENSG00000122861	Luciferase reporter assay//qRT-PCR//Western blot	Functional MTI	19490101	validated
mirtarbase	MIMAT0000418	hsa-miR-23b-3p	VHL	7428	ENSG00000134086	Luciferase reporter assay	Functional MTI	22649212	validated
mirtarbase	MIMAT0000418	hsa-miR-23b-3p	CA2	760	ENSG00000104267	Luciferase reporter assay//qRT-PCR//Western blot	Functional MTI	24670789	validated
mirtarbase	MIMAT0000418	hsa-miR-23b-3p	RUNX2	860	ENSG00000124813	In situ hybridization//Luciferase reporter assay//qRT-PCR//Western blot	Functional MTI	24613919	validated
mirtarbase	MIMAT0000418	hsa-miR-23b-3p	CHUK	1147	ENSG00000213341	Luciferase reporter assay	Functional MTI	22660635	validated
mirtarbase	MIMAT0000418	hsa-miR-23b-3p	PTK2B	2185	ENSG00000120899	Luciferase reporter assay//qRT-PCR//Western blot	Functional MTI	28262617	validated
mirtarbase	MIMAT0000418	hsa-miR-23b-3p	HMGB2	3148	ENSG00000164104	Immunohistochemistry//Luciferase reporter assay//qRT-PCR//Western blot	Functional MTI	25996293	validated
mirtarbase	MIMAT0000418	hsa-miR-23b-3p	PRKACB	5567	ENSG00000142875	Luciferase reporter assay//qRT-PCR	Functional MTI	22449550	validated
mirtarbase	MIMAT0000418	hsa-miR-23b-3p	PRKACB	5567	ENSG00000142875	Luciferase reporter assay//Immunocytochemistry//Western blot	Functional MTI	24916040	validated
mirtarbase	MIMAT0000418	hsa-miR-23b-3p	SRC	6714	ENSG00000197122	Luciferase reporter assay	Functional MTI	23074286	validated
mirtarbase	MIMAT0000418	hsa-miR-23b-3p	TGIF1	7050	ENSG00000177426	In situ hybridization//Luciferase reporter assay//qRT-PCR//Western blot	Functional MTI	27306475	validated
mirtarbase	MIMAT0000418	hsa-miR-23b-3p	RGS5	8490	ENSG00000143248	Luciferase reporter assay	Functional MTI	25810883	validated
mirtarbase	MIMAT0000418	hsa-miR-23b-3p	ATG12	9140	ENSG00000145782	Immunohistochemistry//Luciferase reporter assay//qRT-PCR//Western blot	Functional MTI	25996293	validated
mirtarbase	MIMAT0000418	hsa-miR-23b-3p	ATG12	9140	ENSG00000145782	Immunohistochemistry//Luciferase reporter assay//qRT-PCR//Western blot	Functional MTI	23916944	validated
mirtarbase	MIMAT0000418	hsa-miR-23b-3p	G3BP2	9908	ENSG00000138757	Luciferase reporter assay//qRT-PCR//Western blot	Functional MTI	26839366	validated
mirtarbase	MIMAT0000418	hsa-miR-23b-3p	PRDX3	10935	ENSG00000165672	Luciferase reporter assay	Functional MTI	24828865	validated
mirtarbase	MIMAT0000418	hsa-miR-23b-3p	RRAS2	22800	ENSG00000133818	Luciferase reporter assay	Functional MTI	24391759	validated
mirtarbase	MIMAT0000418	hsa-miR-23b-3p	TAB2	23118	ENSG00000055208	Luciferase reporter assay	Functional MTI	22660635	validated
mirtarbase	MIMAT0000418	hsa-miR-23b-3p	TMEM64	169200	ENSG00000180694	Luciferase reporter assay//Western blot	Functional MTI	27606130	validated
mirtarbase	MIMAT0000418	hsa-miR-23b-3p	TAB3	257397	ENSG00000157625	Luciferase reporter assay	Functional MTI	22660635	validated
mirtarbase	MIMAT0000418	hsa-miR-23b-3p	VCAN	1462	ENSG00000038427	Luciferase reporter assay//Western blot	Functional MTI	28035060	validated
mirtarbase	MIMAT0000418	hsa-miR-23b-3p	TUSC7	285194	ENSG00000243197	ChIP-seq//Luciferase reporter assay//Microarray//qRT-PCR//Western blot	Functional MTI	25765901	validated
mirtarbase	MIMAT0000418	hsa-miR-23b-3p	TUSC7	285194	ENSG00000243197	Luciferase reporter assay	Functional MTI	27766072	validated
mirtarbase	MIMAT0000418	hsa-miR-23b-3p	MARCKS	4082	ENSG00000277443	Luciferase reporter assay	Functional MTI	24985346	validated
mirtarbase	MIMAT0000418	hsa-miR-23b-3p	PTEN	5728	ENSG00000284792	Luciferase reporter assay	Functional MTI	23189187	validated
mirtarbase	MIMAT0000086	hsa-miR-29a-3p	MYCN	4613	ENSG00000134323	Luciferase reporter assay//qRT-PCR	Functional MTI	21835775	validated
mirtarbase	MIMAT0000086	hsa-miR-29a-3p	PTEN	5728	ENSG00000171862	Luciferase reporter assay//Reporter assay	Functional MTI	21573166	validated
mirtarbase	MIMAT0000086	hsa-miR-29a-3p	PTEN	5728	ENSG00000171862	Luciferase reporter assay	Functional MTI	23426367	validated
mirtarbase	MIMAT0000086	hsa-miR-29a-3p	LAMC2	3918	ENSG00000058085	Luciferase reporter assay//qRT-PCR//Western blot	Functional MTI	24091622	validated
mirtarbase	MIMAT0000086	hsa-miR-29a-3p	BCL2	596	ENSG00000171791	Luciferase reporter assay//qRT-PCR//Western blot	Functional MTI	20041405	validated
mirtarbase	MIMAT0000086	hsa-miR-29a-3p	NFIA	4774	ENSG00000162599	Luciferase reporter assay	Functional MTI	24085298	validated
mirtarbase	MIMAT0000086	hsa-miR-29a-3p	NFIA	4774	ENSG00000162599	qRT-PCR//Luciferase reporter assay//Western blot	Functional MTI	25435940	validated
mirtarbase	MIMAT0000086	hsa-miR-29a-3p	MCL1	4170	ENSG00000143384	Luciferase reporter assay//qRT-PCR//Western blot	Functional MTI	20041405	validated
mirtarbase	MIMAT0000086	hsa-miR-29a-3p	MCL1	4170	ENSG00000143384	Luciferase reporter assay	Functional MTI	24155920	validated
mirtarbase	MIMAT0000086	hsa-miR-29a-3p	CDK6	1021	ENSG00000105810	Luciferase reporter assay//qRT-PCR//Western blot//Reporter assay;Western blot;qRT-PCR	Functional MTI	20086245	validated
mirtarbase	MIMAT0000086	hsa-miR-29a-3p	CDK6	1021	ENSG00000105810	Luciferase reporter assay//Western blot	Functional MTI	22493297	validated
mirtarbase	MIMAT0000086	hsa-miR-29a-3p	CDK6	1021	ENSG00000105810	Luciferase reporter assay//qRT-PCR//Western blot	Functional MTI	23245396	validated
mirtarbase	MIMAT0000086	hsa-miR-29a-3p	DNMT3B	1789	ENSG00000088305	Luciferase reporter assay//Western blot//qRT-PCR//Reporter assay;Other	Functional MTI	17890317	validated
mirtarbase	MIMAT0000086	hsa-miR-29a-3p	VEGFA	7422	ENSG00000112715	Luciferase reporter assay//qRT-PCR//Western blot	Functional MTI	24209632	validated
mirtarbase	MIMAT0000086	hsa-miR-29a-3p	VEGFA	7422	ENSG00000112715	Flow//Immunohistochemistry//Luciferase reporter assay//qRT-PCR//Western blot	Functional MTI	27000664	validated
mirtarbase	MIMAT0000086	hsa-miR-29a-3p	BACE1	23621	ENSG00000186318	Luciferase reporter assay//Western blot//Reporter assay;Other	Functional MTI	18434550	validated
mirtarbase	MIMAT0000086	hsa-miR-29a-3p	BCL7A	605	ENSG00000110987	Luciferase reporter assay	Non-Functional MTI	20566844	validated
mirtarbase	MIMAT0000086	hsa-miR-29a-3p	MYC	4609	ENSG00000136997	Luciferase reporter assay//qRT-PCR//Western blot	Functional MTI	26771839	validated
mirtarbase	MIMAT0000086	hsa-miR-29a-3p	DNMT3A	1788	ENSG00000119772	Luciferase reporter assay//Western blot//qRT-PCR//Reporter assay;Other	Functional MTI	17890317	validated
mirtarbase	MIMAT0000086	hsa-miR-29a-3p	COL3A1	1281	ENSG00000168542	Luciferase reporter assay	Functional MTI	22745231	validated
mirtarbase	MIMAT0000086	hsa-miR-29a-3p	COL4A1	1282	ENSG00000187498	Luciferase reporter assay//qRT-PCR//Western blot	Functional MTI	20067797	validated
mirtarbase	MIMAT0000086	hsa-miR-29a-3p	COL4A1	1282	ENSG00000187498	Luciferase reporter assay	Functional MTI	22745231	validated
mirtarbase	MIMAT0000086	hsa-miR-29a-3p	COL4A1	1282	ENSG00000187498	Luciferase reporter assay	Functional MTI	27666438	validated
mirtarbase	MIMAT0000086	hsa-miR-29a-3p	TDG	6996	ENSG00000139372	Luciferase reporter assay//qRT-PCR//Western blot	Functional MTI	23857059	validated
mirtarbase	MIMAT0000086	hsa-miR-29a-3p	TDG	6996	ENSG00000139372	Luciferase reporter assay//Microarray//qRT-PCR//Western blot	Functional MTI	23820384	validated
mirtarbase	MIMAT0000086	hsa-miR-29a-3p	SPARC	6678	ENSG00000113140	Luciferase reporter assay//Microarray//Northern blot//qRT-PCR//Western blot	Functional MTI	21880628	validated
mirtarbase	MIMAT0000086	hsa-miR-29a-3p	SPARC	6678	ENSG00000113140	Luciferase reporter assay//qRT-PCR//Western blot	Functional MTI	23023935	validated
mirtarbase	MIMAT0000086	hsa-miR-29a-3p	SPARC	6678	ENSG00000113140	Luciferase reporter assay	Functional MTI	22745231	validated
mirtarbase	MIMAT0000086	hsa-miR-29a-3p	COL1A2	1278	ENSG00000164692	Luciferase reporter assay//Western blot	Functional MTI	26794609	validated
mirtarbase	MIMAT0000086	hsa-miR-29a-3p	COL4A2	1284	ENSG00000134871	Luciferase reporter assay//qRT-PCR//Western blot	Functional MTI	20067797	validated
mirtarbase	MIMAT0000086	hsa-miR-29a-3p	COL4A2	1284	ENSG00000134871	Luciferase reporter assay	Functional MTI	22745231	validated
mirtarbase	MIMAT0000086	hsa-miR-29a-3p	COL4A2	1284	ENSG00000134871	Western blot//Luciferase reporter assay//Immunofluorescence	Functional MTI	25241894	validated
mirtarbase	MIMAT0000086	hsa-miR-29a-3p	FBN1	2200	ENSG00000166147	Luciferase reporter assay	Functional MTI	22745231	validated
mirtarbase	MIMAT0000086	hsa-miR-29a-3p	FBN1	2200	ENSG00000166147	Western blot//Luciferase reporter assay//Immunofluorescence	Functional MTI	25241894	validated
mirtarbase	MIMAT0000086	hsa-miR-29a-3p	AHR	196	ENSG00000106546	Luciferase reporter assay//qRT-PCR//Western blot	Functional MTI	26246194	validated
mirtarbase	MIMAT0000086	hsa-miR-29a-3p	RNASEL	6041	ENSG00000135828	Immunoblot//Luciferase reporter assay//qRT-PCR//Western blot	Functional MTI	23113544	validated
mirtarbase	MIMAT0000086	hsa-miR-29a-3p	PIK3R1	5295	ENSG00000145675	Luciferase reporter assay//Northern blot//qRT-PCR//Western blot	Functional MTI	20943204	validated
mirtarbase	MIMAT0000086	hsa-miR-29a-3p	CDC42	998	ENSG00000070831	Luciferase reporter assay//Western blot	Functional MTI	19079265	validated
mirtarbase	MIMAT0000086	hsa-miR-29a-3p	CDC42	998	ENSG00000070831	Luciferase reporter assay	Functional MTI	24085298	validated
mirtarbase	MIMAT0000086	hsa-miR-29a-3p	DICER1	23405	ENSG00000100697	Luciferase reporter assay	Functional MTI	21761362	validated
mirtarbase	MIMAT0000086	hsa-miR-29a-3p	ABL1	25	ENSG00000097007	Luciferase reporter assay	Functional MTI	23428668	validated
mirtarbase	MIMAT0000086	hsa-miR-29a-3p	CCND2	894	ENSG00000118971	Immunofluorescence//Immunohistochemistry//Luciferase reporter assay//Northern blot//qRT-PCR//Western blot	Functional MTI	24130168	validated
mirtarbase	MIMAT0000086	hsa-miR-29a-3p	CCND2	894	ENSG00000118971	Flow//Luciferase reporter assay//qRT-PCR//Western blot//Cell proliferation//apoptosis//cell cycle assays	Functional MTI	24076586	validated
mirtarbase	MIMAT0000086	hsa-miR-29a-3p	ZFP36	7538	ENSG00000128016	Luciferase reporter assay	Functional MTI	23401122	validated
mirtarbase	MIMAT0000086	hsa-miR-29a-3p	ZFP36	7538	ENSG00000128016	Luciferase reporter assay//Western blot	Functional MTI	26356262	validated
mirtarbase	MIMAT0000086	hsa-miR-29a-3p	RASGRP1	10125	ENSG00000172575	Luciferase reporter assay//Western blot	Functional MTI	26794609	validated
mirtarbase	MIMAT0000086	hsa-miR-29a-3p	AKT2	208	ENSG00000105221	Immunofluorescence//Immunohistochemistry//Luciferase reporter assay//Northern blot//qRT-PCR//Western blot	Functional MTI	25428377	validated
mirtarbase	MIMAT0000086	hsa-miR-29a-3p	AKT2	208	ENSG00000105221	Flow//Luciferase reporter assay//qRT-PCR//Western blot//Cell proliferation//apoptosis//cell cycle assays	Functional MTI	24076586	validated
mirtarbase	MIMAT0000086	hsa-miR-29a-3p	AKT2	208	ENSG00000105221	Immunohistochemistry//Luciferase reporter assay//qRT-PCR//Western blot	Functional MTI	26512921	validated
mirtarbase	MIMAT0000086	hsa-miR-29a-3p	FOXO3	2309	ENSG00000118689	Luciferase reporter assay//qRT-PCR//Western blot	Functional MTI	24467486	validated
mirtarbase	MIMAT0000086	hsa-miR-29a-3p	KLF4	9314	ENSG00000136826	Immunoprecipitaion//Luciferase reporter assay//qRT-PCR//Western blot	Functional MTI	24281002	validated
mirtarbase	MIMAT0000086	hsa-miR-29a-3p	MUC1	4582	ENSG00000185499	Luciferase reporter assay//qRT-PCR//Western blot	Functional MTI	26036346	validated
mirtarbase	MIMAT0000086	hsa-miR-29a-3p	CD276	80381	ENSG00000103855	Luciferase reporter assay//Western blot	Functional MTI	19584290	validated
mirtarbase	MIMAT0000086	hsa-miR-29a-3p	AKT3	10000	ENSG00000117020	Immunohistochemistry//Luciferase reporter assay//qRT-PCR//Western blot	Functional MTI	26512921	validated
mirtarbase	MIMAT0000086	hsa-miR-29a-3p	AKT3	10000	ENSG00000117020	Luciferase reporter assay//qRT-PCR//Western blot	Functional MTI	26482618	validated
mirtarbase	MIMAT0000086	hsa-miR-29a-3p	ROBO1	6091	ENSG00000169855	Luciferase reporter assay//qRT-PCR//Western blot	Functional MTI	25997819	validated
mirtarbase	MIMAT0000086	hsa-miR-29a-3p	ROBO1	6091	ENSG00000169855	//Luciferase reporter assay//qRT-PCR//MTT	Functional MTI	26252416	validated
mirtarbase	MIMAT0000086	hsa-miR-29a-3p	CACNA1C	775	ENSG00000151067	Luciferase reporter assay//qRT-PCR//Western blot	Functional MTI	27341015	validated
mirtarbase	MIMAT0000086	hsa-miR-29a-3p	SERPINH1	871	ENSG00000149257	Luciferase reporter assay//qRT-PCR//Western blot	Functional MTI	24141696	validated
mirtarbase	MIMAT0000086	hsa-miR-29a-3p	SERPINH1	871	ENSG00000149257	Luciferase reporter assay	Functional MTI	22745231	validated
mirtarbase	MIMAT0000086	hsa-miR-29a-3p	CCNT2	905	ENSG00000082258	Luciferase reporter assay//Western blot	Functional MTI	22493297	validated
mirtarbase	MIMAT0000086	hsa-miR-29a-3p	COL5A2	1290	ENSG00000204262	Luciferase reporter assay	Functional MTI	22745231	validated
mirtarbase	MIMAT0000086	hsa-miR-29a-3p	COL10A1	1300	ENSG00000123500	Luciferase reporter assay	Functional MTI	22745231	validated
mirtarbase	MIMAT0000086	hsa-miR-29a-3p	FGA	2243	ENSG00000171560	Luciferase reporter assay	Functional MTI	20570858	validated
mirtarbase	MIMAT0000086	hsa-miR-29a-3p	FGB	2244	ENSG00000171564	Luciferase reporter assay	Functional MTI	20570858	validated
mirtarbase	MIMAT0000086	hsa-miR-29a-3p	FGG	2266	ENSG00000171557	ELISA//Flow//Luciferase reporter assay	Functional MTI	20570858	validated
mirtarbase	MIMAT0000086	hsa-miR-29a-3p	GLUL	2752	ENSG00000135821	Immunoblot//Luciferase reporter assay//Microarray//qRT-PCR	Functional MTI	19951903	validated
mirtarbase	MIMAT0000086	hsa-miR-29a-3p	HMGCR	3156	ENSG00000113161	Luciferase reporter assay//qRT-PCR//Western blot	Functional MTI	26246194	validated
mirtarbase	MIMAT0000086	hsa-miR-29a-3p	HMGCR	3156	ENSG00000113161	Luciferase reporter assay//qRT-PCR//Western blot	Functional MTI	28112179	validated
mirtarbase	MIMAT0000086	hsa-miR-29a-3p	IFNAR1	3454	ENSG00000142166	Luciferase reporter assay//Western blot	Functional MTI	27569280	validated
mirtarbase	MIMAT0000086	hsa-miR-29a-3p	IMPDH1	3614	ENSG00000106348	Luciferase reporter assay	Non-Functional MTI	17724173	validated
mirtarbase	MIMAT0000086	hsa-miR-29a-3p	ITGA6	3655	ENSG00000091409	Luciferase reporter assay//qRT-PCR//Western blot	Functional MTI	24091622	validated
mirtarbase	MIMAT0000086	hsa-miR-29a-3p	ITGB1	3688	ENSG00000150093	Luciferase reporter assay//qRT-PCR//Western blot	Functional MTI	26903137	validated
mirtarbase	MIMAT0000086	hsa-miR-29a-3p	LOX	4015	ENSG00000113083	Luciferase reporter assay	Functional MTI	22745231	validated
mirtarbase	MIMAT0000086	hsa-miR-29a-3p	LPL	4023	ENSG00000175445	ELISA//Luciferase reporter assay//qRT-PCR//Western blot	Functional MTI	21276447	validated
mirtarbase	MIMAT0000086	hsa-miR-29a-3p	MMP2	4313	ENSG00000087245	Immunofluorescence//Immunohistochemistry//Luciferase reporter assay//Northern blot//qRT-PCR//Western blot	Functional MTI	24130168	validated
mirtarbase	MIMAT0000086	hsa-miR-29a-3p	MMP2	4313	ENSG00000087245	Flow//Luciferase reporter assay//qRT-PCR//Western blot	Functional MTI	24210072	validated
mirtarbase	MIMAT0000086	hsa-miR-29a-3p	MMP2	4313	ENSG00000087245	Luciferase reporter assay	Functional MTI	22745231	validated
mirtarbase	MIMAT0000086	hsa-miR-29a-3p	MMP2	4313	ENSG00000087245	Luciferase reporter assay	Functional MTI	26700017	validated
mirtarbase	MIMAT0000086	hsa-miR-29a-3p	NASP	4678	ENSG00000132780	Luciferase reporter assay//Western blot	Functional MTI	22080513	validated
mirtarbase	MIMAT0000086	hsa-miR-29a-3p	NASP	4678	ENSG00000132780	Luciferase reporter assay	Functional MTI	22194605	validated
mirtarbase	MIMAT0000086	hsa-miR-29a-3p	PDGFRB	5159	ENSG00000113721	Luciferase reporter assay	Functional MTI	22745231	validated
mirtarbase	MIMAT0000086	hsa-miR-29a-3p	PER1	5187	ENSG00000179094	Luciferase reporter assay//qRT-PCR//Western blot	Functional MTI	24578160	validated
mirtarbase	MIMAT0000086	hsa-miR-29a-3p	SERPINB9	5272	ENSG00000170542	Luciferase reporter assay//Microarray//Northern blot//qRT-PCR//Western blot	Functional MTI	21880628	validated
mirtarbase	MIMAT0000086	hsa-miR-29a-3p	SFRP2	6423	ENSG00000145423	Luciferase reporter assay//qRT-PCR//Western blot	Functional MTI	20551325	validated
mirtarbase	MIMAT0000086	hsa-miR-29a-3p	TNFAIP3	7128	ENSG00000118503	Luciferase reporter assay	Functional MTI	21763284	validated
mirtarbase	MIMAT0000086	hsa-miR-29a-3p	PXDN	7837	ENSG00000130508	Luciferase reporter assay//Western blot	Functional MTI	20566844	validated
mirtarbase	MIMAT0000086	hsa-miR-29a-3p	ALDH5A1	7915	ENSG00000112294	EMSA//Luciferase reporter assay//qRT-PCR//Western blot	Functional MTI	26428001	validated
mirtarbase	MIMAT0000086	hsa-miR-29a-3p	TFEB	7942	ENSG00000112561	Luciferase reporter assay//Western blot	Functional MTI	27626694	validated
mirtarbase	MIMAT0000086	hsa-miR-29a-3p	ADAM12	8038	ENSG00000148848	Luciferase reporter assay//qRT-PCR//Western blot	Functional MTI	25886595	validated
mirtarbase	MIMAT0000086	hsa-miR-29a-3p	CDC7	8317	ENSG00000097046	Luciferase reporter assay	Functional MTI	23877787	validated
mirtarbase	MIMAT0000086	hsa-miR-29a-3p	PPM1D	8493	ENSG00000170836	Luciferase reporter assay//Microarray//qRT-PCR//Western blot	Functional MTI	21175813	validated
mirtarbase	MIMAT0000086	hsa-miR-29a-3p	CLDN1	9076	ENSG00000163347	Immunohistochemistry//Luciferase reporter assay//qRT-PCR//Western blot	Functional MTI	28342862	validated
mirtarbase	MIMAT0000086	hsa-miR-29a-3p	NMI	9111	ENSG00000123609	Luciferase reporter assay//qRT-PCR//Western blot	Functional MTI	25174825	validated
mirtarbase	MIMAT0000086	hsa-miR-29a-3p	KEAP1	9817	ENSG00000079999	Luciferase reporter assay//qRT-PCR//Western blot	Functional MTI	26552447	validated
mirtarbase	MIMAT0000086	hsa-miR-29a-3p	KDM5B	10765	ENSG00000117139	Luciferase reporter assay//qRT-PCR//Western blot	Functional MTI	26131109	validated
mirtarbase	MIMAT0000086	hsa-miR-29a-3p	ITGA11	22801	ENSG00000137809	Luciferase reporter assay//Microarray//Northern blot//qRT-PCR	Functional MTI	20971881	validated
mirtarbase	MIMAT0000086	hsa-miR-29a-3p	CPEB3	22849	ENSG00000107864	Luciferase reporter assay//Northern blot//qRT-PCR	Functional MTI	20660482	validated
mirtarbase	MIMAT0000086	hsa-miR-29a-3p	DKK1	22943	ENSG00000107984	Luciferase reporter assay//qRT-PCR//Western blot	Functional MTI	20551325	validated
mirtarbase	MIMAT0000086	hsa-miR-29a-3p	SRGAP2	23380	ENSG00000266028	Luciferase reporter assay	Functional MTI	24085298	validated
mirtarbase	MIMAT0000086	hsa-miR-29a-3p	HBP1	26959	ENSG00000105856	Luciferase reporter assay	Functional MTI	23541945	validated
mirtarbase	MIMAT0000086	hsa-miR-29a-3p	TET2	54790	ENSG00000168769	Luciferase reporter assay//Microarray//qRT-PCR//Western blot	Functional MTI	23820384	validated
mirtarbase	MIMAT0000086	hsa-miR-29a-3p	TET2	54790	ENSG00000168769	Luciferase reporter assay//qRT-PCR//Western blot	Functional MTI	26404510	validated
mirtarbase	MIMAT0000086	hsa-miR-29a-3p	TRIM68	55128	ENSG00000167333	Luciferase reporter assay//qRT-PCR//Western blot	Functional MTI	22805767	validated
mirtarbase	MIMAT0000086	hsa-miR-29a-3p	ADAMTS9	56999	ENSG00000163638	Luciferase reporter assay//Microarray//Northern blot//qRT-PCR	Functional MTI	20971881	validated
mirtarbase	MIMAT0000086	hsa-miR-29a-3p	ATG9A	79065	ENSG00000198925	Luciferase reporter assay//Western blot	Functional MTI	27626694	validated
mirtarbase	MIMAT0000086	hsa-miR-29a-3p	KREMEN2	79412	ENSG00000131650	Luciferase reporter assay//qRT-PCR//Western blot	Functional MTI	20551325	validated
mirtarbase	MIMAT0000086	hsa-miR-29a-3p	TET1	80312	ENSG00000138336	Luciferase reporter assay//qRT-PCR//Western blot	Functional MTI	23857059	validated
mirtarbase	MIMAT0000086	hsa-miR-29a-3p	TET1	80312	ENSG00000138336	Luciferase reporter assay//Microarray//qRT-PCR//Western blot	Functional MTI	23820384	validated
mirtarbase	MIMAT0000086	hsa-miR-29a-3p	TET1	80312	ENSG00000138336	Luciferase reporter assay//qRT-PCR//Western blot	Functional MTI	27555295	validated
mirtarbase	MIMAT0000086	hsa-miR-29a-3p	CPEB4	80315	ENSG00000113742	Luciferase reporter assay//Northern blot//qRT-PCR	Functional MTI	20660482	validated
mirtarbase	MIMAT0000086	hsa-miR-29a-3p	TET3	200424	ENSG00000187605	Luciferase reporter assay//Microarray//qRT-PCR//Western blot	Functional MTI	23820384	validated
mirtarbase	MIMAT0000086	hsa-miR-29a-3p	IGF1	3479	ENSG00000017427	Luciferase reporter assay//qRT-PCR//Western blot	Functional MTI	23960076	validated
mirtarbase	MIMAT0000086	hsa-miR-29a-3p	ITIH5	80760	ENSG00000123243	Luciferase reporter assay	Non-Functional MTI	20566844	validated
mirtarbase	MIMAT0000086	hsa-miR-29a-3p	SETDB1	9869	ENSG00000143379	ChIP-seq//Immunohistochemistry//Luciferase reporter assay//Next Generation Sequencing (NGS)//qRT-PCR//Western blot	Functional MTI	26481868	validated
mirtarbase	MIMAT0000086	hsa-miR-29a-3p	GPR85	54329	ENSG00000164604	Luciferase reporter assay	Functional MTI	24085298	validated
mirtarbase	MIMAT0000086	hsa-miR-29a-3p	CALCR	799	ENSG00000004948	Luciferase reporter assay	Functional MTI	24085298	validated
mirtarbase	MIMAT0000086	hsa-miR-29a-3p	CEACAM6	4680	ENSG00000086548	Luciferase reporter assay//Western blot	Functional MTI	25171863	validated
mirtarbase	MIMAT0000086	hsa-miR-29a-3p	VDAC1	7416	ENSG00000213585	Luciferase reporter assay//qRT-PCR//Western blot	Functional MTI	22952654	validated
mirtarbase	MIMAT0000086	hsa-miR-29a-3p	TRAF4	9618	ENSG00000076604	Luciferase reporter assay	Functional MTI	24100420	validated
mirtarbase	MIMAT0000086	hsa-miR-29a-3p	S100B	6285	ENSG00000160307	Luciferase reporter assay//qRT-PCR//Northern blot	Functional MTI	19102781	validated
mirtarbase	MIMAT0000086	hsa-miR-29a-3p	SLC22A7	10864	ENSG00000137204	EMSA//Luciferase reporter assay//qRT-PCR//Western blot	Functional MTI	26428001	validated
mirtarbase	MIMAT0000086	hsa-miR-29a-3p	CD93	22918	ENSG00000125810	Luciferase reporter assay	Functional MTI	24085298	validated
mirtarbase	MIMAT0000086	hsa-miR-29a-3p	NAV3	89795	ENSG00000067798	Luciferase reporter assay	Functional MTI	20202123	validated
mirtarbase	MIMAT0000086	hsa-miR-29a-3p	PPP1R13B	23368	ENSG00000088808	Luciferase reporter assay//Western blot	Functional MTI	19079265	validated
mirtarbase	MIMAT0000086	hsa-miR-29a-3p	SAPCD2	89958	ENSG00000186193	Luciferase reporter assay//qRT-PCR//Western blot	Functional MTI	21998710	validated
mirtarbase	MIMAT0000086	hsa-miR-29a-3p	CYP2C19	1557	ENSG00000165841	EMSA//Luciferase reporter assay//qRT-PCR//Western blot	Functional MTI	26296572	validated
mirtarbase	MIMAT0000086	hsa-miR-29a-3p	AKT3	10000	ENSG00000275199	Immunohistochemistry//Luciferase reporter assay//qRT-PCR//Western blot	Functional MTI	26512921	validated
mirtarbase	MIMAT0000086	hsa-miR-29a-3p	AKT3	10000	ENSG00000275199	Luciferase reporter assay//qRT-PCR//Western blot	Functional MTI	26482618	validated
mirtarbase	MIMAT0000086	hsa-miR-29a-3p	BCL7A	605	ENSG00000282873	Luciferase reporter assay	Non-Functional MTI	20566844	validated
mirtarbase	MIMAT0000086	hsa-miR-29a-3p	PTEN	5728	ENSG00000284792	Luciferase reporter assay//Reporter assay	Functional MTI	21573166	validated
mirtarbase	MIMAT0000086	hsa-miR-29a-3p	PTEN	5728	ENSG00000284792	Luciferase reporter assay	Functional MTI	23426367	validated
mirtarbase	MIMAT0000086	hsa-miR-29a-3p	CACNA1C	775	ENSG00000285479	Luciferase reporter assay//qRT-PCR//Western blot	Functional MTI	27341015	validated
mirtarbase	MIMAT0000086	hsa-miR-29a-3p	HBP1	26959	ENSG00000283847	Luciferase reporter assay	Functional MTI	23541945	validated
mirtarbase	MIMAT0000426	hsa-miR-132-3p	RB1	5925	ENSG00000139687	Luciferase reporter assay//Western blot//Reporter assay;Western blot;qRT-PCR	Functional MTI	21329664	validated
mirtarbase	MIMAT0000426	hsa-miR-132-3p	CDKN1A	1026	ENSG00000124762	qRT-PCR//Luciferase reporter assay//Western blot	Functional MTI	20190813	validated
mirtarbase	MIMAT0000426	hsa-miR-132-3p	SOX4	6659	ENSG00000124766	Immunoprecipitaion//Luciferase reporter assay//qRT-PCR//Western blot	Functional MTI	26377202	validated
mirtarbase	MIMAT0000426	hsa-miR-132-3p	EGFR	1956	ENSG00000146648	Immunohistochemistry//Luciferase reporter assay//qRT-PCR//Western blot	Functional MTI	26452132	validated
mirtarbase	MIMAT0000426	hsa-miR-132-3p	SIRT1	23411	ENSG00000096717	Luciferase reporter assay//Western blot	Functional MTI	19819989	validated
mirtarbase	MIMAT0000426	hsa-miR-132-3p	SIRT1	23411	ENSG00000096717	ChIP-seq//Immunoprecipitaion//Luciferase reporter assay//Microarray//qRT-PCR//Western blot	Functional MTI	28383763	validated
mirtarbase	MIMAT0000426	hsa-miR-132-3p	RAF1	5894	ENSG00000132155	Immunohistochemistry//Luciferase reporter assay//qRT-PCR//Western blot	Functional MTI	26452132	validated
mirtarbase	MIMAT0000426	hsa-miR-132-3p	SOX5	6660	ENSG00000134532	Luciferase reporter assay//Western blot	Functional MTI	25305446	validated
mirtarbase	MIMAT0000426	hsa-miR-132-3p	MMP9	4318	ENSG00000100985	Luciferase reporter assay	Functional MTI	26319558	validated
mirtarbase	MIMAT0000426	hsa-miR-132-3p	AGO2	27161	ENSG00000123908	Immunoblot//Luciferase reporter assay//qRT-PCR	Functional MTI	26475020	validated
mirtarbase	MIMAT0000426	hsa-miR-132-3p	FOXO1	2308	ENSG00000150907	Luciferase reporter assay//qRT-PCR//Western blot	Functional MTI	26298723	validated
mirtarbase	MIMAT0000426	hsa-miR-132-3p	FOXO1	2308	ENSG00000150907	Luciferase reporter assay//Western blot	Functional MTI	27556448	validated
mirtarbase	MIMAT0000426	hsa-miR-132-3p	CRK	1398	ENSG00000167193	Luciferase reporter assay	Functional MTI	23184980	validated
mirtarbase	MIMAT0000426	hsa-miR-132-3p	HBEGF	1839	ENSG00000113070	Luciferase reporter assay//Microarray//qRT-PCR//Western blot	Functional MTI	21853268	validated
mirtarbase	MIMAT0000426	hsa-miR-132-3p	HBEGF	1839	ENSG00000113070	Luciferase reporter assay	Functional MTI	22310291	validated
mirtarbase	MIMAT0000426	hsa-miR-132-3p	MAPK1	5594	ENSG00000100030	Luciferase reporter assay//QRTPCR//Microarray//Western blot	Functional MTI	25538559	validated
mirtarbase	MIMAT0000426	hsa-miR-132-3p	GDF5	8200	ENSG00000125965	Luciferase reporter assay//Western blot	Functional MTI	27556448	validated
mirtarbase	MIMAT0000426	hsa-miR-132-3p	ARHGAP32	9743	ENSG00000134909	Luciferase reporter assay//Western blot	Functional MTI	18577589	validated
mirtarbase	MIMAT0000426	hsa-miR-132-3p	ARHGAP32	9743	ENSG00000134909	Luciferase reporter assay	Functional MTI	19850129	validated
mirtarbase	MIMAT0000426	hsa-miR-132-3p	SPRY1	10252	ENSG00000164056	Luciferase reporter assay//Western blot	Functional MTI	25945589	validated
mirtarbase	MIMAT0000426	hsa-miR-132-3p	IRAK4	51135	ENSG00000198001	Luciferase reporter assay	Functional MTI	23264652	validated
mirtarbase	MIMAT0000426	hsa-miR-132-3p	KLHL11	55175	ENSG00000178502	Luciferase reporter assay//QRTPCR//Microarray//Western blot	Functional MTI	25538559	validated
mirtarbase	MIMAT0000426	hsa-miR-132-3p	YY1AP1	55249	ENSG00000163374	Luciferase reporter assay//qRT-PCR//Western blot	Functional MTI	26096363	validated
mirtarbase	MIMAT0000426	hsa-miR-132-3p	MUC13	56667	ENSG00000173702	Immunohistochemistry//Luciferase reporter assay//qRT-PCR//Western blot	Functional MTI	28339011	validated
mirtarbase	MIMAT0000426	hsa-miR-132-3p	TLN2	83660	ENSG00000171914	Luciferase reporter assay	Functional MTI	22310291	validated
mirtarbase	MIMAT0000426	hsa-miR-132-3p	TLN2	83660	ENSG00000171914	Luciferase reporter assay	Functional MTI	22330136	validated
mirtarbase	MIMAT0000426	hsa-miR-132-3p	TJAP1	93643	ENSG00000137221	Luciferase reporter assay	Functional MTI	23184980	validated
mirtarbase	MIMAT0000426	hsa-miR-132-3p	SPRED1	161742	ENSG00000166068	Luciferase reporter assay//Western blot	Functional MTI	25945589	validated
mirtarbase	MIMAT0000426	hsa-miR-132-3p	PIK3R3	8503	ENSG00000117461	Luciferase reporter assay//qRT-PCR//Western blot	Functional MTI	26252738	validated
mirtarbase	MIMAT0000426	hsa-miR-132-3p	SOX6	55553	ENSG00000110693	Luciferase reporter assay//Western blot	Functional MTI	27556448	validated
mirtarbase	MIMAT0000426	hsa-miR-132-3p	SLC2A1	6513	ENSG00000117394	Luciferase reporter assay//qRT-PCR//Western blot	Functional MTI	27398313	validated
mirtarbase	MIMAT0000426	hsa-miR-132-3p	JPT1	51155	ENSG00000189159	Luciferase reporter assay//QRTPCR//Microarray//Western blot	Functional MTI	25538559	validated
mirtarbase	MIMAT0000617	hsa-miR-200c-3p	PTEN	5728	ENSG00000171862	Luciferase reporter assay	Functional MTI	28008308	validated
mirtarbase	MIMAT0000617	hsa-miR-200c-3p	PTEN	5728	ENSG00000171862	Luciferase reporter assay//Microarray//Western blot	Functional MTI	28029649	validated
mirtarbase	MIMAT0000617	hsa-miR-200c-3p	NOTCH1	4851	ENSG00000148400	Luciferase reporter assay//qRT-PCR//Western blot	Functional MTI	23955600	validated
mirtarbase	MIMAT0000617	hsa-miR-200c-3p	BCL2	596	ENSG00000171791	Luciferase reporter assay//qRT-PCR//Western blot	Functional MTI	21993663	validated
mirtarbase	MIMAT0000617	hsa-miR-200c-3p	E2F3	1871	ENSG00000112242	Luciferase reporter assay//Western blot	Functional MTI	25017995	validated
mirtarbase	MIMAT0000617	hsa-miR-200c-3p	KRAS	3845	ENSG00000133703	Luciferase reporter assay//Western blot//qRT-PCR	Functional MTI	24368337	validated
mirtarbase	MIMAT0000617	hsa-miR-200c-3p	KRAS	3845	ENSG00000133703	In situ hybridization//Luciferase reporter assay//qRT-PCR//Western blot	Functional MTI	26392416	validated
mirtarbase	MIMAT0000617	hsa-miR-200c-3p	ZEB1	6935	ENSG00000148516	Immunoblot//Luciferase reporter assay//qRT-PCR	Functional MTI	18483486	validated
mirtarbase	MIMAT0000617	hsa-miR-200c-3p	ZEB1	6935	ENSG00000148516	qRT-PCR//Luciferase reporter assay//Western blot//Reporter assay	Functional MTI	18381893	validated
mirtarbase	MIMAT0000617	hsa-miR-200c-3p	ZEB1	6935	ENSG00000148516	Luciferase reporter assay	Functional MTI	19839049	validated
mirtarbase	MIMAT0000617	hsa-miR-200c-3p	ZEB1	6935	ENSG00000148516	Luciferase reporter assay	Functional MTI	19854497	validated
mirtarbase	MIMAT0000617	hsa-miR-200c-3p	ZEB1	6935	ENSG00000148516	immunoblot//Luciferase reporter assay//qRT-PCR//Western blot	Functional MTI	20049172	validated
mirtarbase	MIMAT0000617	hsa-miR-200c-3p	ZEB1	6935	ENSG00000148516	Immunoblot//Luciferase reporter assay//qRT-PCR	Functional MTI	21294122	validated
mirtarbase	MIMAT0000617	hsa-miR-200c-3p	ZEB1	6935	ENSG00000148516	Luciferase reporter assay//qRT-PCR//Western blot	Functional MTI	21049046	validated
mirtarbase	MIMAT0000617	hsa-miR-200c-3p	ZEB1	6935	ENSG00000148516	Luciferase reporter assay//Western blot	Functional MTI	21867514	validated
mirtarbase	MIMAT0000617	hsa-miR-200c-3p	ZEB1	6935	ENSG00000148516	Luciferase reporter assay//Western blot	Functional MTI	22569286	validated
mirtarbase	MIMAT0000617	hsa-miR-200c-3p	ZEB1	6935	ENSG00000148516	Luciferase reporter assay//qRT-PCR//Western blot	Functional MTI	22407310	validated
mirtarbase	MIMAT0000617	hsa-miR-200c-3p	ZEB1	6935	ENSG00000148516	Immunohistochemistry//Luciferase reporter assay//qRT-PCR//Western blot	Functional MTI	22247255	validated
mirtarbase	MIMAT0000617	hsa-miR-200c-3p	ZEB1	6935	ENSG00000148516	Luciferase reporter assay//qRT-PCR//Western blot	Functional MTI	22735571	validated
mirtarbase	MIMAT0000617	hsa-miR-200c-3p	ZEB1	6935	ENSG00000148516	Immunohistochemistry//Luciferase reporter assay//Microarray//QRTPCR	Functional MTI	23497265	validated
mirtarbase	MIMAT0000617	hsa-miR-200c-3p	ZEB1	6935	ENSG00000148516	Luciferase reporter assay//qRT-PCR//Western blot	Functional MTI	25502084	validated
mirtarbase	MIMAT0000617	hsa-miR-200c-3p	ZEB1	6935	ENSG00000148516	Luciferase reporter assay//Microarray//qRT-PCR//Western blot	Functional MTI	24615544	validated
mirtarbase	MIMAT0000617	hsa-miR-200c-3p	ZEB1	6935	ENSG00000148516	Luciferase reporter assay	Functional MTI	23318420	validated
mirtarbase	MIMAT0000617	hsa-miR-200c-3p	ZEB1	6935	ENSG00000148516	ChIP-seq//Flow//Immunofluorescence//Luciferase reporter assay//qRT-PCR//Western blot	Functional MTI	23765923	validated
mirtarbase	MIMAT0000617	hsa-miR-200c-3p	ZEB1	6935	ENSG00000148516	Luciferase reporter assay//qRT-PCR	Non-Functional MTI	18411277	validated
mirtarbase	MIMAT0000617	hsa-miR-200c-3p	ZEB2	9839	ENSG00000169554	qRT-PCR//Luciferase reporter assay//Western blot	Functional MTI	18381893	validated
mirtarbase	MIMAT0000617	hsa-miR-200c-3p	ZEB2	9839	ENSG00000169554	Luciferase reporter assay	Functional MTI	19839049	validated
mirtarbase	MIMAT0000617	hsa-miR-200c-3p	ZEB2	9839	ENSG00000169554	Luciferase reporter assay	Functional MTI	19854497	validated
mirtarbase	MIMAT0000617	hsa-miR-200c-3p	ZEB2	9839	ENSG00000169554	Immunoblot//Luciferase reporter assay//qRT-PCR	Functional MTI	21294122	validated
mirtarbase	MIMAT0000617	hsa-miR-200c-3p	ZEB2	9839	ENSG00000169554	Luciferase reporter assay	Functional MTI	20620960	validated
mirtarbase	MIMAT0000617	hsa-miR-200c-3p	ZEB2	9839	ENSG00000169554	Luciferase reporter assay//qRT-PCR//Western blot	Functional MTI	21049046	validated
mirtarbase	MIMAT0000617	hsa-miR-200c-3p	ZEB2	9839	ENSG00000169554	Luciferase reporter assay//Western blot	Functional MTI	22569286	validated
mirtarbase	MIMAT0000617	hsa-miR-200c-3p	ZEB2	9839	ENSG00000169554	Luciferase reporter assay//qRT-PCR//Western blot	Functional MTI	25502084	validated
mirtarbase	MIMAT0000617	hsa-miR-200c-3p	ZEB2	9839	ENSG00000169554	Luciferase reporter assay//qRT-PCR	Non-Functional MTI	18411277	validated
mirtarbase	MIMAT0000617	hsa-miR-200c-3p	DNMT3B	1789	ENSG00000088305	In situ hybridization//Luciferase reporter assay//qRT-PCR//Western blot	Functional MTI	23995857	validated
mirtarbase	MIMAT0000617	hsa-miR-200c-3p	VEGFA	7422	ENSG00000112715	Luciferase reporter assay	Functional MTI	22685266	validated
mirtarbase	MIMAT0000617	hsa-miR-200c-3p	VEGFA	7422	ENSG00000112715	Luciferase reporter assay//Western blot	Functional MTI	22569286	validated
mirtarbase	MIMAT0000617	hsa-miR-200c-3p	CFL2	1073	ENSG00000165410	Immunohistochemistry//Luciferase reporter assay//Microarray//QRTPCR	Functional MTI	23497265	validated
mirtarbase	MIMAT0000617	hsa-miR-200c-3p	SP1	6667	ENSG00000185591	In situ hybridization//Luciferase reporter assay//qRT-PCR//Western blot	Functional MTI	23995857	validated
mirtarbase	MIMAT0000617	hsa-miR-200c-3p	DNMT3A	1788	ENSG00000119772	In situ hybridization//Luciferase reporter assay//qRT-PCR//Western blot	Functional MTI	23995857	validated
mirtarbase	MIMAT0000617	hsa-miR-200c-3p	DNMT3A	1788	ENSG00000119772	Immunohistochemistry//Luciferase reporter assay//qRT-PCR//Western blot	Functional MTI	27498672	validated
mirtarbase	MIMAT0000617	hsa-miR-200c-3p	IKBKB	3551	ENSG00000104365	Luciferase reporter assay//Western blot	Functional MTI	22569286	validated
mirtarbase	MIMAT0000617	hsa-miR-200c-3p	IKBKB	3551	ENSG00000104365	Luciferase reporter assay	Functional MTI	24755559	validated
mirtarbase	MIMAT0000617	hsa-miR-200c-3p	RHOA	387	ENSG00000067560	Luciferase reporter assay//qRT-PCR//Western blot	Functional MTI	23272142	validated
mirtarbase	MIMAT0000617	hsa-miR-200c-3p	SIRT1	23411	ENSG00000096717	Luciferase reporter assay//qRT-PCR//Western blot	Functional MTI	27917915	validated
mirtarbase	MIMAT0000617	hsa-miR-200c-3p	MYB	4602	ENSG00000118513	Luciferase reporter assay//Western blot	Functional MTI	22101269	validated
mirtarbase	MIMAT0000617	hsa-miR-200c-3p	CRKL	1399	ENSG00000099942	Luciferase reporter assay//qRT-PCR//Western blot	Functional MTI	26079153	validated
mirtarbase	MIMAT0000617	hsa-miR-200c-3p	CRKL	1399	ENSG00000099942	Luciferase reporter assay	Functional MTI	26728244	validated
mirtarbase	MIMAT0000617	hsa-miR-200c-3p	BMI1	648	ENSG00000168283	Luciferase reporter assay//Western blot	Functional MTI	19665978	validated
mirtarbase	MIMAT0000617	hsa-miR-200c-3p	BMI1	648	ENSG00000168283	Immunoblot//Luciferase reporter assay//qRT-PCR//Northern blot//Western blot	Functional MTI	21294122	validated
mirtarbase	MIMAT0000617	hsa-miR-200c-3p	BMI1	648	ENSG00000168283	Luciferase reporter assay//Microarray//qRT-PCR//Western blot	Functional MTI	21840484	validated
mirtarbase	MIMAT0000617	hsa-miR-200c-3p	ETS1	2113	ENSG00000134954	Luciferase reporter assay//qRT-PCR//Western blot	Functional MTI	22735571	validated
mirtarbase	MIMAT0000617	hsa-miR-200c-3p	CDH11	1009	ENSG00000140937	Immunohistochemistry//Luciferase reporter assay//Microarray//QRTPCR	Functional MTI	23497265	validated
mirtarbase	MIMAT0000617	hsa-miR-200c-3p	ROCK2	9475	ENSG00000134318	Luciferase reporter assay	Functional MTI	24169343	validated
mirtarbase	MIMAT0000617	hsa-miR-200c-3p	FOXO1	2308	ENSG00000150907	Luciferase reporter assay//qRT-PCR//Western blot	Functional MTI	27917915	validated
mirtarbase	MIMAT0000617	hsa-miR-200c-3p	TBK1	29110	ENSG00000183735	Luciferase reporter assay//Western blot	Functional MTI	22991189	validated
mirtarbase	MIMAT0000617	hsa-miR-200c-3p	ERRFI1	54206	ENSG00000116285	Luciferase reporter assay	Functional MTI	19671845	validated
mirtarbase	MIMAT0000617	hsa-miR-200c-3p	CDK2	1017	ENSG00000123374	Immunohistochemistry//Luciferase reporter assay//Microarray//qRT-PCR//Western blot	Functional MTI	26248649	validated
mirtarbase	MIMAT0000617	hsa-miR-200c-3p	NCAM1	4684	ENSG00000149294	Luciferase reporter assay	Functional MTI	22707408	validated
mirtarbase	MIMAT0000617	hsa-miR-200c-3p	ACVR2B	93	ENSG00000114739	Luciferase reporter assay//Western blot	Functional MTI	22431721	validated
mirtarbase	MIMAT0000617	hsa-miR-200c-3p	XIAP	331	ENSG00000101966	Luciferase reporter assay//qRT-PCR//Western blot	Functional MTI	21993663	validated
mirtarbase	MIMAT0000617	hsa-miR-200c-3p	XIAP	331	ENSG00000101966	Immunoblot//Luciferase reporter assay//qRT-PCR	Functional MTI	25985365	validated
mirtarbase	MIMAT0000617	hsa-miR-200c-3p	RND3	390	ENSG00000115963	Luciferase reporter assay//qRT-PCR//Western blot	Functional MTI	23821457	validated
mirtarbase	MIMAT0000617	hsa-miR-200c-3p	BTC	685	ENSG00000174808	ELISA//Immunohistochemistry//Immunoprecipitaion//Luciferase reporter assay//Microarray//qRT-PCR//Western blot	Functional MTI	24762440	validated
mirtarbase	MIMAT0000617	hsa-miR-200c-3p	KLF9	687	ENSG00000119138	Luciferase reporter assay//Western blot	Functional MTI	22569286	validated
mirtarbase	MIMAT0000617	hsa-miR-200c-3p	DUSP1	1843	ENSG00000120129	Luciferase reporter assay//qRT-PCR//Western blot	Functional MTI	27696308	validated
mirtarbase	MIMAT0000617	hsa-miR-200c-3p	LPAR1	1902	ENSG00000198121	Luciferase reporter assay//qRT-PCR//Western blot	Functional MTI	23272142	validated
mirtarbase	MIMAT0000617	hsa-miR-200c-3p	EDNRA	1909	ENSG00000151617	Luciferase reporter assay//qRT-PCR//Western blot	Functional MTI	23272142	validated
mirtarbase	MIMAT0000617	hsa-miR-200c-3p	EFNA1	1942	ENSG00000169242	Luciferase reporter assay//qRT-PCR	Functional MTI	23065816	validated
mirtarbase	MIMAT0000617	hsa-miR-200c-3p	FLT1	2321	ENSG00000102755	Luciferase reporter assay//Western blot	Functional MTI	22569286	validated
mirtarbase	MIMAT0000617	hsa-miR-200c-3p	FLT1	2321	ENSG00000102755	Luciferase reporter assay//qRT-PCR//Western blot	Functional MTI	22735571	validated
mirtarbase	MIMAT0000617	hsa-miR-200c-3p	FN1	2335	ENSG00000115414	Immunoblot//Luciferase reporter assay//qRT-PCR//Western blot	Functional MTI	21501518	validated
mirtarbase	MIMAT0000617	hsa-miR-200c-3p	FN1	2335	ENSG00000115414	Immunohistochemistry//Luciferase reporter assay//qRT-PCR//Western blot	Functional MTI	28113080	validated
mirtarbase	MIMAT0000617	hsa-miR-200c-3p	GATA4	2626	ENSG00000136574	Flow//Immunofluorescence//Luciferase reporter assay//qRT-PCR//Western blot	Functional MTI	24365599	validated
mirtarbase	MIMAT0000617	hsa-miR-200c-3p	KDR	3791	ENSG00000128052	Luciferase reporter assay//Western blot	Functional MTI	24205206	validated
mirtarbase	MIMAT0000617	hsa-miR-200c-3p	LEPR	3953	ENSG00000116678	Luciferase reporter assay//Microarray//Western blot	Functional MTI	25840984	validated
mirtarbase	MIMAT0000617	hsa-miR-200c-3p	MSN	4478	ENSG00000147065	Immunoblot//Luciferase reporter assay//qRT-PCR//Western blot	Functional MTI	21501518	validated
mirtarbase	MIMAT0000617	hsa-miR-200c-3p	MYLK	4638	ENSG00000065534	Immunofluorescence//Luciferase reporter assay//Microarray//qRT-PCR//Western blot	Functional MTI	26334100	validated
mirtarbase	MIMAT0000617	hsa-miR-200c-3p	NOS3	4846	ENSG00000164867	Luciferase reporter assay//qRT-PCR//Western blot	Functional MTI	27917915	validated
mirtarbase	MIMAT0000617	hsa-miR-200c-3p	NTF3	4908	ENSG00000185652	Luciferase reporter assay	Functional MTI	23185507	validated
mirtarbase	MIMAT0000617	hsa-miR-200c-3p	NTRK2	4915	ENSG00000148053	Immunoblot//Luciferase reporter assay//qRT-PCR//Western blot	Functional MTI	21501518	validated
mirtarbase	MIMAT0000617	hsa-miR-200c-3p	PMAIP1	5366	ENSG00000141682	Luciferase reporter assay	Functional MTI	22615771	validated
mirtarbase	MIMAT0000617	hsa-miR-200c-3p	DNAJC3	5611	ENSG00000102580	Immunoblot//Luciferase reporter assay//qRT-PCR	Functional MTI	25985365	validated
mirtarbase	MIMAT0000617	hsa-miR-200c-3p	PTPN13	5783	ENSG00000163629	FACS//Luciferase reporter assay//qRT-PCR//Western blot//Reporter assay	Functional MTI	20620960	validated
mirtarbase	MIMAT0000617	hsa-miR-200c-3p	RPS6KB1	6198	ENSG00000108443	Immunoblot//Luciferase reporter assay//qRT-PCR	Functional MTI	25985365	validated
mirtarbase	MIMAT0000617	hsa-miR-200c-3p	TIMP2	7077	ENSG00000035862	Luciferase reporter assay	Functional MTI	22685266	validated
mirtarbase	MIMAT0000617	hsa-miR-200c-3p	ZNF217	7764	ENSG00000171940	Luciferase reporter assay//Microarray//qRT-PCR//Western blot	Functional MTI	24615544	validated
mirtarbase	MIMAT0000617	hsa-miR-200c-3p	ZNF217	7764	ENSG00000171940	Luciferase reporter assay	Functional MTI	27090737	validated
mirtarbase	MIMAT0000617	hsa-miR-200c-3p	ADAM12	8038	ENSG00000148848	Luciferase reporter assay//qRT-PCR//Western blot	Functional MTI	25886595	validated
mirtarbase	MIMAT0000617	hsa-miR-200c-3p	CCNE2	9134	ENSG00000175305	Luciferase reporter assay	Functional MTI	22183793	validated
mirtarbase	MIMAT0000617	hsa-miR-200c-3p	SH3PXD2A	9644	ENSG00000107957	Immunofluorescence//Luciferase reporter assay//Microarray//qRT-PCR//Western blot	Functional MTI	26334100	validated
mirtarbase	MIMAT0000617	hsa-miR-200c-3p	SEC23A	10484	ENSG00000100934	Immunohistochemistry//Luciferase reporter assay//Microarray//QRTPCR	Functional MTI	23497265	validated
mirtarbase	MIMAT0000617	hsa-miR-200c-3p	FBLN5	10516	ENSG00000140092	Luciferase reporter assay	Functional MTI	22685266	validated
mirtarbase	MIMAT0000617	hsa-miR-200c-3p	FBLN5	10516	ENSG00000140092	Luciferase reporter assay//Western blot	Functional MTI	22569286	validated
mirtarbase	MIMAT0000617	hsa-miR-200c-3p	PDCD10	11235	ENSG00000114209	Luciferase reporter assay//Microarray//qRT-PCR//Western blot	Functional MTI	26400441	validated
mirtarbase	MIMAT0000617	hsa-miR-200c-3p	ZFPM2	23414	ENSG00000169946	Luciferase reporter assay//Western blot//Reporter assay	Functional MTI	20005803	validated
mirtarbase	MIMAT0000617	hsa-miR-200c-3p	SUZ12	23512	ENSG00000178691	Luciferase reporter assay	Functional MTI	24169343	validated
mirtarbase	MIMAT0000617	hsa-miR-200c-3p	BRD7	29117	ENSG00000166164	Immunohistochemistry//Luciferase reporter assay//Microarray//Western blot	Functional MTI	22015043	validated
mirtarbase	MIMAT0000617	hsa-miR-200c-3p	USP25	29761	ENSG00000155313	Immunofluorescence//Immunohistochemistry//Luciferase reporter assay//QRTPCRWestern blot	Functional MTI	24997798	validated
mirtarbase	MIMAT0000617	hsa-miR-200c-3p	UBQLN1	29979	ENSG00000135018	Immunohistochemistry//Luciferase reporter assay	Functional MTI	25044403	validated
mirtarbase	MIMAT0000617	hsa-miR-200c-3p	JAZF1	221895	ENSG00000153814	Immunoblot//Luciferase reporter assay//qRT-PCR	Functional MTI	25985365	validated
mirtarbase	MIMAT0000617	hsa-miR-200c-3p	PRKCZ	5590	ENSG00000067606	Immunoblot//Immunohistochemistry//Luciferase reporter assay//Microarray	Functional MTI	28218902	validated
mirtarbase	MIMAT0000617	hsa-miR-200c-3p	RCOR3	55758	ENSG00000117625	Luciferase reporter assay//Western blot	Functional MTI	21867514	validated
mirtarbase	MIMAT0000617	hsa-miR-200c-3p	SLC1A2	6506	ENSG00000110436	Immunohistochemistry//Luciferase reporter assay//qRT-PCR	Functional MTI	27995756	validated
mirtarbase	MIMAT0000617	hsa-miR-200c-3p	PIN1	5300	ENSG00000127445	Flow//Luciferase reporter assay//qRT-PCR//Western blot	Functional MTI	24786790	validated
mirtarbase	MIMAT0000617	hsa-miR-200c-3p	ZFPM1	161882	ENSG00000179588	ELISA//Immunohistochemistry//Immunoprecipitaion//Luciferase reporter assay//Microarray//qRT-PCR//Western blot	Functional MTI	24762440	validated
mirtarbase	MIMAT0000617	hsa-miR-200c-3p	MALAT1	378938	ENSG00000251562	Luciferase reporter assay//qRT-PCR	Functional MTI	27693631	validated
mirtarbase	MIMAT0000617	hsa-miR-200c-3p	MALAT1	378938	ENSG00000251562	Luciferase reporter assay//qRT-PCR	Functional MTI	26461224	validated
mirtarbase	MIMAT0000617	hsa-miR-200c-3p	HNF1B	6928	ENSG00000275410	Luciferase reporter assay//Microarray//qRT-PCR//Western blot	Non-Functional MTI	26400441	validated
mirtarbase	MIMAT0000617	hsa-miR-200c-3p	HNF1B	6928	ENSG00000276194	Luciferase reporter assay//Microarray//qRT-PCR//Western blot	Non-Functional MTI	26400441	validated
mirtarbase	MIMAT0000617	hsa-miR-200c-3p	TUBB3	10381	ENSG00000258947	ELISA//Immunoblot//Immunocytochemistry//Luciferase reporter assay//Microarray//qRT-PCR	Functional MTI	19435871	validated
mirtarbase	MIMAT0000617	hsa-miR-200c-3p	TUBB3	10381	ENSG00000258947	qRT-PCR//Luciferase reporter assay//Western blot	Functional MTI	23394580	validated
mirtarbase	MIMAT0000617	hsa-miR-200c-3p	PTEN	5728	ENSG00000284792	Luciferase reporter assay	Functional MTI	28008308	validated
mirtarbase	MIMAT0000617	hsa-miR-200c-3p	PTEN	5728	ENSG00000284792	Luciferase reporter assay//Microarray//Western blot	Functional MTI	28029649	validated
mirtarbase	MIMAT0000617	hsa-miR-200c-3p	GATA4	2626	ENSG00000285109	Flow//Immunofluorescence//Luciferase reporter assay//qRT-PCR//Western blot	Functional MTI	24365599	validated
mirtarbase	MIMAT0004947	hsa-miR-885-5p	CASP3	836	ENSG00000164305	Luciferase reporter assay	Functional MTI	23271051	validated
mirtarbase	MIMAT0004947	hsa-miR-885-5p	CDK2	1017	ENSG00000123374	Luciferase reporter assay//Northern blot//qRT-PCR//Western blot	Functional MTI	21233845	validated
mirtarbase	MIMAT0004947	hsa-miR-885-5p	CTNNB1	1499	ENSG00000168036	Immunohistochemistry//In situ hybridization//Luciferase reporter assay//qRT-PCR//Western blot	Functional MTI	27738331	validated
mirtarbase	MIMAT0004947	hsa-miR-885-5p	IGF1R	3480	ENSG00000140443	Luciferase reporter assay//Western blot//qRT-PCR	Functional MTI	26554827	validated
mirtarbase	MIMAT0004947	hsa-miR-885-5p	MCM5	4174	ENSG00000100297	Luciferase reporter assay//Northern blot//qRT-PCR//Western blot	Functional MTI	21233845	validated
mirtarbase	MIMAT0004587	hsa-miR-23b-5p	TGFBR2	7048	ENSG00000163513	Luciferase reporter assay	Functional MTI	27388239	validated
mirtarbase	MIMAT0004587	hsa-miR-23b-5p	TGFB2	7042	ENSG00000092969	Luciferase reporter assay	Functional MTI	27388239	validated
mirtarbase	MIMAT0004587	hsa-miR-23b-5p	SMAD3	4088	ENSG00000166949	Immunohistochemistry//Luciferase reporter assay//qRT-PCR//Western blot	Functional MTI	26153982	validated
mirtarbase	MIMAT0004587	hsa-miR-23b-5p	PRODH	5625	ENSG00000100033	Luciferase reporter assay//qRT-PCR//Western blot	Functional MTI	20562915	validated
mirtarbase	MIMAT0004495	hsa-miR-22-5p	YWHAZ	7534	ENSG00000164924	Luciferase reporter assay//qRT-PCR//Western blot	Functional MTI	27811373	validated
mirtarbase	MIMAT0004594	hsa-miR-132-5p	FOXO1	2308	ENSG00000150907	In situ hybridization//Luciferase reporter assay//Next Generation Sequencing (NGS)//Western blot	Functional MTI	24014289	validated
mirtarbase	MIMAT0002808	hsa-miR-511-5p	FKBP5	2289	ENSG00000096060	Luciferase reporter assay//qRT-PCR	Functional MTI	27334923	validated
mirtarbase	MIMAT0002808	hsa-miR-511-5p	TRIM24	8805	ENSG00000122779	Flow//Luciferase reporter assay//qRT-PCR//Western blot	Functional MTI	28114950	validated
mirtarbase	MIMAT0002808	hsa-miR-511-5p	SLCO1B1	10599	ENSG00000134538	Luciferase reporter assay//qRT-PCR//Western blot	Functional MTI	26336578	validated
mirtarbase	MIMAT0002808	hsa-miR-511-5p	PROP1	5626	ENSG00000175325	Western blot//Luciferase reporter assay	Functional MTI	25434367	validated
mirtarbase	MIMAT0002808	hsa-miR-511-5p	PROP1	5626	ENSG00000280635	Western blot//Luciferase reporter assay	Functional MTI	25434367	validated
mirtarbase	MIMAT0002808	hsa-miR-511-5p	PROP1	5626	ENSG00000274382	Western blot//Luciferase reporter assay	Functional MTI	25434367	validated

## Sheet: Table S7 ceRNA edges
Supplementary Table 7. ceRNA network interaction relationships and node importance ranking.
source	target	group	count		node_name	MCC	DMNC	MNC	Degree	EPC	BottleNeck	EcCentricity	Closeness	Radiality	Betweenness	Stress	ClusteringCoefficient
hsa-miR-155-5p	INPP5D	gene	12		hsa-miR-155-5p	100	0	1	100	118.781	321	0.18717	173.033	6.19422	52153.8	133300	0
hsa-miR-1-3p	HSPA1A	gene	10		hsa-miR-124-3p	83	0	1	84	123.168	139	0.18717	162.467	6.11819	43904	181752	0
hsa-miR-106b-5p	CDKN1A	gene	10		hsa-miR-181a-5p	73	0	1	73	118.636	179	0.18717	156.45	6.08309	40282.5	129530	0
hsa-miR-124-3p	STAT3	gene	9		hsa-let-7b-5p	38	0	1	38	110.883	31	0.18717	131.317	5.81988	19312.5	56976	0
hsa-miR-124-3p	CDK6	gene	8		hsa-miR-106b-5p	36	0	1	36	111.614	29	0.18717	129.983	5.80818	18377.3	59994	0
hsa-miR-124-3p	FLOT1	gene	8		hsa-miR-1-3p	9	0	1	9	4.812	10	0.02915	9	0.06803	72	72	0
hsa-miR-155-5p	AGTR1	gene	8		NEAT1	5	0	1	6	103.162	7	0.15598	122.2	5.64733	7413.87	43040	0
hsa-miR-155-5p	CEBPB	gene	7		hsa-miR-193b-3p	4	0	1	4	25.469	4	0.13369	77.3595	4.25816	1908	5382	0
hsa-miR-155-5p	SOCS1	gene	7		PTEN	3	0	1	3	96.64	30	0.23397	133.083	5.92809	10622.7	28696	0
hsa-miR-181a-5p	BCL2	gene	7		CCND2	3	0	1	3	99.148	1	0.15598	118.983	5.57714	3749.84	15026	0
hsa-miR-106b-5p	RBL2	gene	6		CCND1	3	0	1	3	95.809	1	0.15598	123.55	5.67073	6357.55	16776	0
hsa-miR-106b-5p	TCEAL1	gene	6		hsa-miR-520e	2	0	1	2	1.892	3	0.00875	2	0.03061	2	2	0
hsa-miR-106b-5p	PTEN	gene	5		hsa-miR-335-5p	2	0	1	2	47.04	2	0.13369	87.1762	4.72024	638	3348	0
hsa-miR-155-5p	BACH1	gene	5		hsa-miR-26b-5p	2	0	1	2	1.857	3	0.00875	2	0.03061	2	2	0
hsa-miR-155-5p	FOXO3	gene	5		hsa-miR-194-5p	2	0	1	2	44.859	2	0.13369	87.1762	4.72024	638	3348	0
hsa-miR-155-5p	JARID2	gene	5		ESR1	2	0	1	2	55.21	5	0.15598	100.7	5.17355	2528	7160	0
hsa-let-7b-5p	HMGA2	gene	4		SAMHD1	2	0	1	2	81.479	179	0.23397	124.667	5.74092	7053.91	16486	0
hsa-miR-106b-5p	E2F1	gene	4		hsa-miR-1343-3p	2	0	1	2	1.864	3	0.00875	2	0.03061	2	2	0
hsa-miR-106b-5p	ITCH	gene	4		NORAD	2	0	1	2	50.374	3	0.15598	106.133	5.27299	1272	2888	0
hsa-miR-124-3p	EZH2	gene	4		hsa-miR-132-5p	2	0	1	2	22.25	2	0.13369	78.8238	4.3459	638	1446	0
hsa-miR-124-3p	SPHK1	gene	4		hsa-miR-132-3p	2	0	1	2	45.772	2	0.13369	87.1762	4.72024	638	3348	0
hsa-miR-155-5p	PTEN	gene	4		hsa-miR-129-5p	2	0	1	2	1.909	3	0.00875	2	0.03061	2	2	0
hsa-miR-155-5p	SPI1	gene	4		SIRT1	2	0	1	2	84.081	1	0.15598	119.45	5.61224	1810.94	11494	0
hsa-miR-181a-5p	ATM	gene	4		MYO10	2	0	1	2	85.007	77	0.15598	126.533	5.77016	5181.88	18692	0
hsa-miR-181a-5p	PTEN	gene	4		MECP2	2	0	1	2	81.639	1	0.15598	126.533	5.77016	5181.88	18692	0
hsa-miR-106b-5p	RB1	gene	3		MAPK14	2	0	1	2	79.493	1	0.15598	126.533	5.77016	5181.88	18692	0
hsa-miR-106b-5p	STAT3	gene	3		KLF6	2	0	1	2	80.75	1	0.15598	119.45	5.61224	1810.94	11494	0
hsa-miR-124-3p	CDK4	gene	3		EGR1	2	0	1	2	87.288	1	0.15598	119.45	5.61224	1810.94	11494	0
hsa-miR-124-3p	IQGAP1	gene	3		CEBPA	2	0	1	2	83.774	1	0.15598	119.45	5.61224	1810.94	11494	0
hsa-miR-124-3p	JAG1	gene	3		STAT3	2	0	1	2	80.29	30	0.15598	110.317	5.38412	1623.31	6258	0
hsa-miR-124-3p	PTBP1	gene	3		PRRX1	2	0	1	2	77.893	1	0.15598	110.317	5.38412	1623.31	6258	0
hsa-miR-124-3p	ROCK1	gene	3		KAT2B	2	0	1	2	81.607	1	0.15598	108.2	5.34903	1516.77	5434	0
hsa-miR-124-3p	SNAI2	gene	3		BCL2L11	2	0	1	2	83.894	1	0.15598	108.2	5.34903	1516.77	5434	0
hsa-miR-155-5p	APC	gene	3		APC	2	0	1	2	81.123	1	0.15598	114.133	5.46016	2052.06	6776	0
hsa-miR-155-5p	ETS1	gene	3		RDH10	2	0	1	2	79.077	32	0.15598	110.317	5.38412	1067.1	6204	0
hsa-miR-155-5p	IKBKE	gene	3		NRAS	2	0	1	2	79.419	1	0.15598	109.2	5.37242	4536.02	6180	0
hsa-miR-155-5p	SMAD5	gene	3		HMGA1	2	0	1	2	80.793	1	0.15598	110.317	5.38412	1067.1	6204	0
hsa-miR-155-5p	TAB2	gene	3		E2F2	2	0	1	2	80.244	32	0.15598	114.883	5.47771	3246.06	7436	0
hsa-miR-155-5p	TP53INP1	gene	3		CDK6	2	0	1	2	84.055	1	0.15598	110.317	5.38412	1067.1	6204	0
hsa-miR-181a-5p	KLF6	gene	3		AKT2	2	0	1	2	79.729	1	0.15598	110.317	5.38412	1067.1	6204	0
hsa-miR-181a-5p	PRKCD	gene	3		hsa_circ_0092348	1	0	1	1	1.646	1	0.00437	1.5	0.02624	0	0	0
hsa-miR-181a-5p	RASSF1	gene	3		MIR17HG	1	0	1	1	1.64	1	0.00437	1.5	0.02624	0	0	0
hsa-let-7b-5p	CCND1	gene	2		hsa_circ_0055935	1	0	1	1	19.556	1	0.11698	67.9012	3.78731	0	0	0
hsa-let-7b-5p	CCND2	gene	2		hsa_circ_0001800	1	0	1	1	1.595	1	0.00437	1.5	0.02624	0	0	0
hsa-let-7b-5p	CPEB1	gene	2		GAS5	1	0	1	1	1.62	1	0.00437	1.5	0.02624	0	0	0
hsa-let-7b-5p	E2F2	gene	2		hsa_circ_0067105	1	0	1	1	21.234	1	0.11698	67.9012	3.78731	0	0	0
hsa-miR-1-3p	MET	gene	2		hsa_circ_0133734	1	0	1	1	10.323	1	0.11698	61.5012	3.32523	0	0	0
hsa-miR-106b-5p	FYN	gene	2		ZFAS1	1	0	1	1	12	1	0.11698	61.5012	3.32523	0	0	0
hsa-miR-106b-5p	KAT2B	gene	2		PLAU	1	0	1	1	13.865	1	0.11698	61.5012	3.32523	0	0	0
hsa-miR-106b-5p	MFN2	gene	2		hsa_circ_0035150	1	0	1	1	50.87	1	0.15598	99.2833	5.15015	0	0	0
hsa-miR-106b-5p	MMP2	gene	2		ZNF763	1	0	1	1	53.209	1	0.15598	99.2833	5.15015	0	0	0
hsa-miR-106b-5p	PRRX1	gene	2		XIAP	1	0	1	1	51.06	1	0.15598	99.2833	5.15015	0	0	0
hsa-miR-106b-5p	PURA	gene	2		WIF1	1	0	1	1	52.053	1	0.15598	99.2833	5.15015	0	0	0
hsa-miR-106b-5p	RBL1	gene	2		TWIST1	1	0	1	1	54.19	1	0.15598	99.2833	5.15015	0	0	0
hsa-miR-106b-5p	SMAD7	gene	2		TUSC3	1	0	1	1	53.131	1	0.15598	99.2833	5.15015	0	0	0
hsa-miR-106b-5p	TNFRSF10A	gene	2		TIMP1	1	0	1	1	50.732	1	0.15598	99.2833	5.15015	0	0	0
hsa-miR-106b-5p	TNFSF11	gene	2		TGFBRAP1	1	0	1	1	52.366	1	0.15598	99.2833	5.15015	0	0	0
hsa-miR-106b-5p	WEE1	gene	2		TGFBR1	1	0	1	1	52.534	1	0.15598	99.2833	5.15015	0	0	0
hsa-miR-124-3p	AHR	gene	2		TERT	1	0	1	1	50.988	1	0.15598	99.2833	5.15015	0	0	0
hsa-miR-124-3p	AR	gene	2		TCF4	1	0	1	1	52.04	1	0.15598	99.2833	5.15015	0	0	0
hsa-miR-124-3p	CCL2	gene	2		RUNX1	1	0	1	1	51.686	1	0.15598	99.2833	5.15015	0	0	0
hsa-miR-124-3p	GRIA2	gene	2		RNF2	1	0	1	1	57.059	1	0.15598	99.2833	5.15015	0	0	0
hsa-miR-124-3p	GRIA3	gene	2		RGS5	1	0	1	1	47.818	1	0.15598	99.2833	5.15015	0	0	0
hsa-miR-124-3p	ITGB1	gene	2		RGS16	1	0	1	1	50.473	1	0.15598	99.2833	5.15015	0	0	0
hsa-miR-124-3p	PPP1R13L	gene	2		RASSF6	1	0	1	1	55.031	1	0.15598	99.2833	5.15015	0	0	0
hsa-miR-124-3p	RHOG	gene	2		RASSF1	1	0	1	1	48.468	1	0.15598	99.2833	5.15015	0	0	0
hsa-miR-124-3p	ROCK2	gene	2		RAP1B	1	0	1	1	52.724	1	0.15598	99.2833	5.15015	0	0	0
hsa-miR-124-3p	SLC16A1	gene	2		RALA	1	0	1	1	55.101	1	0.15598	99.2833	5.15015	0	0	0
hsa-miR-124-3p	SMYD3	gene	2		PTPN22	1	0	1	1	51.082	1	0.15598	99.2833	5.15015	0	0	0
hsa-miR-124-3p	SYCP1	gene	2		PTPN11	1	0	1	1	50.24	1	0.15598	99.2833	5.15015	0	0	0
hsa-miR-155-5p	CCN1	gene	2		PROX1	1	0	1	1	53.064	1	0.15598	99.2833	5.15015	0	0	0
hsa-miR-155-5p	CCND1	gene	2		PRKN	1	0	1	1	54.124	1	0.15598	99.2833	5.15015	0	0	0
hsa-miR-155-5p	CSF1R	gene	2		PRKCD	1	0	1	1	48.834	1	0.15598	99.2833	5.15015	0	0	0
hsa-miR-155-5p	DET1	gene	2		PRAP1	1	0	1	1	50.655	1	0.15598	99.2833	5.15015	0	0	0
hsa-miR-155-5p	E2F2	gene	2		PPP3CA	1	0	1	1	54.704	1	0.15598	99.2833	5.15015	0	0	0
hsa-miR-155-5p	FGF7	gene	2		PLAG1	1	0	1	1	53.382	1	0.15598	99.2833	5.15015	0	0	0
hsa-miR-155-5p	GCSAM	gene	2		PHLPP2	1	0	1	1	52.87	1	0.15598	99.2833	5.15015	0	0	0
hsa-miR-155-5p	HBP1	gene	2		PGR	1	0	1	1	54.325	1	0.15598	99.2833	5.15015	0	0	0
hsa-miR-155-5p	HIVEP2	gene	2		PBX3	1	0	1	1	47.377	1	0.15598	99.2833	5.15015	0	0	0
hsa-miR-155-5p	MATR3	gene	2		NOTCH1	1	0	1	1	52.736	1	0.15598	99.2833	5.15015	0	0	0
hsa-miR-155-5p	MECP2	gene	2		NLK	1	0	1	1	51.526	1	0.15598	99.2833	5.15015	0	0	0
hsa-miR-155-5p	MEIS1	gene	2		MTMR3	1	0	1	1	54.749	1	0.15598	99.2833	5.15015	0	0	0
hsa-miR-155-5p	MITF	gene	2		MEG3	1	0	1	1	56.746	1	0.15598	99.2833	5.15015	0	0	0
hsa-miR-155-5p	MLH1	gene	2		MCL1	1	0	1	1	53.621	1	0.15598	99.2833	5.15015	0	0	0
hsa-miR-155-5p	PSIP1	gene	2		MAPK1	1	0	1	1	54.231	1	0.15598	99.2833	5.15015	0	0	0
hsa-miR-155-5p	RHOA	gene	2		MAP2K1	1	0	1	1	52.187	1	0.15598	99.2833	5.15015	0	0	0
hsa-miR-155-5p	SKI	gene	2		KRAS	1	0	1	1	52.78	1	0.15598	99.2833	5.15015	0	0	0
hsa-miR-155-5p	SMAD2	gene	2		INPP4B	1	0	1	1	51.581	1	0.15598	99.2833	5.15015	0	0	0
hsa-miR-155-5p	SOCS6	gene	2		IFNG	1	0	1	1	55.868	1	0.15598	99.2833	5.15015	0	0	0
hsa-miR-155-5p	ZIC3	gene	2		HRAS	1	0	1	1	52.933	1	0.15598	99.2833	5.15015	0	0	0
hsa-miR-181a-5p	BCL2L11	gene	2		HOXA11	1	0	1	1	51.425	1	0.15598	99.2833	5.15015	0	0	0
hsa-miR-181a-5p	CDX2	gene	2		HIPK2	1	0	1	1	51.955	1	0.15598	99.2833	5.15015	0	0	0
hsa-miR-181a-5p	GATA6	gene	2		GPR78	1	0	1	1	54.241	1	0.15598	99.2833	5.15015	0	0	0
hsa-miR-181a-5p	HRAS	gene	2		GPD1L	1	0	1	1	50.059	1	0.15598	99.2833	5.15015	0	0	0
hsa-miR-181a-5p	KRAS	gene	2		GATA6	1	0	1	1	50.291	1	0.15598	99.2833	5.15015	0	0	0
hsa-miR-181a-5p	MAPK1	gene	2		FOS	1	0	1	1	51.511	1	0.15598	99.2833	5.15015	0	0	0
hsa-miR-181a-5p	NLK	gene	2		E2F5	1	0	1	1	50.882	1	0.15598	99.2833	5.15015	0	0	0
hsa-miR-181a-5p	PHLPP2	gene	2		DUSP6	1	0	1	1	50.311	1	0.15598	99.2833	5.15015	0	0	0
hsa-miR-181a-5p	PROX1	gene	2		DUSP5	1	0	1	1	53.594	1	0.15598	99.2833	5.15015	0	0	0
hsa-miR-181a-5p	SIRT1	gene	2		DDX3X	1	0	1	1	53.102	1	0.15598	99.2833	5.15015	0	0	0
hsa-miR-181a-5p	WIF1	gene	2		DDIT4	1	0	1	1	55.673	1	0.15598	99.2833	5.15015	0	0	0
hsa-let-7b-5p	ACTG1	gene	1		CTNNB1	1	0	1	1	52.379	1	0.15598	99.2833	5.15015	0	0	0
hsa-let-7b-5p	ACVR1	gene	1		CTDSPL	1	0	1	1	51.255	1	0.15598	99.2833	5.15015	0	0	0
hsa-let-7b-5p	AGO1	gene	1		COL16A1	1	0	1	1	50.92	1	0.15598	99.2833	5.15015	0	0	0
hsa-let-7b-5p	AKT2	gene	1		CDX2	1	0	1	1	49.722	1	0.15598	99.2833	5.15015	0	0	0
hsa-let-7b-5p	AL359762.3	lncRNA	1		CDKN1B	1	0	1	1	53.5	1	0.15598	99.2833	5.15015	0	0	0
hsa-let-7b-5p	CCNA2	gene	1		BCL2	1	0	1	1	51.506	1	0.15598	99.2833	5.15015	0	0	0
hsa-let-7b-5p	CDC25A	gene	1		BAX	1	0	1	1	51.911	1	0.15598	99.2833	5.15015	0	0	0
hsa-let-7b-5p	CDC34	gene	1		ATM	1	0	1	1	55.966	1	0.15598	99.2833	5.15015	0	0	0
hsa-let-7b-5p	CDK6	gene	1		ATG5	1	0	1	1	49.688	1	0.15598	99.2833	5.15015	0	0	0
hsa-let-7b-5p	COL3A1	gene	1		ABCG2	1	0	1	1	51.424	1	0.15598	99.2833	5.15015	0	0	0
hsa-let-7b-5p	CPEB3	gene	1		hsa_circ_0132205	1	0	1	1	50.917	1	0.15598	105.217	5.26129	0	0	0
hsa-let-7b-5p	CPEB4	gene	1		ZNF652	1	0	1	1	52.259	1	0.15598	105.217	5.26129	0	0	0
hsa-let-7b-5p	CTHRC1	gene	1		ZIC3	1	0	1	1	53.996	1	0.15598	105.217	5.26129	0	0	0
hsa-let-7b-5p	CYP2J2	gene	1		VHL	1	0	1	1	52.679	1	0.15598	105.217	5.26129	0	0	0
hsa-let-7b-5p	HMGA1	gene	1		UQCRFS1	1	0	1	1	52.011	1	0.15598	105.217	5.26129	0	0	0
hsa-let-7b-5p	IFNB1	gene	1		TSHZ3	1	0	1	1	52.677	1	0.15598	105.217	5.26129	0	0	0
hsa-let-7b-5p	IGF1R	gene	1		TRIM32	1	0	1	1	51.807	1	0.15598	105.217	5.26129	0	0	0
hsa-let-7b-5p	IGF2BP1	gene	1		TP53INP1	1	0	1	1	51.595	1	0.15598	105.217	5.26129	0	0	0
hsa-let-7b-5p	IGF2BP2	gene	1		TM6SF1	1	0	1	1	53.123	1	0.15598	105.217	5.26129	0	0	0
hsa-let-7b-5p	IRS2	gene	1		THRB	1	0	1	1	54.027	1	0.15598	105.217	5.26129	0	0	0
hsa-let-7b-5p	LGR4	gene	1		TFAM	1	0	1	1	52.057	1	0.15598	105.217	5.26129	0	0	0
hsa-let-7b-5p	LIN28	gene	1		TERF1	1	0	1	1	51.297	1	0.15598	105.217	5.26129	0	0	0
hsa-let-7b-5p	LIN28A	gene	1		TBRG1	1	0	1	1	54.307	1	0.15598	105.217	5.26129	0	0	0
hsa-let-7b-5p	LIN28B	gene	1		TAB2	1	0	1	1	53.489	1	0.15598	105.217	5.26129	0	0	0
hsa-let-7b-5p	LRIG1	gene	1		STAT1	1	0	1	1	49.102	1	0.15598	105.217	5.26129	0	0	0
hsa-let-7b-5p	NR2E1	gene	1		SPI1	1	0	1	1	53.385	1	0.15598	105.217	5.26129	0	0	0
hsa-let-7b-5p	NRAS	gene	1		SOX6	1	0	1	1	53.169	1	0.15598	105.217	5.26129	0	0	0
hsa-let-7b-5p	PDGFRA	gene	1		SOCS6	1	0	1	1	52.606	1	0.15598	105.217	5.26129	0	0	0
hsa-let-7b-5p	PRDM1	gene	1		SOCS1	1	0	1	1	54.124	1	0.15598	105.217	5.26129	0	0	0
hsa-let-7b-5p	RDH10	gene	1		SMAD5	1	0	1	1	52.889	1	0.15598	105.217	5.26129	0	0	0
hsa-let-7b-5p	RPIA	gene	1		SMAD2	1	0	1	1	53.702	1	0.15598	105.217	5.26129	0	0	0
hsa-let-7b-5p	TLR4	gene	1		SMAD1	1	0	1	1	52.146	1	0.15598	105.217	5.26129	0	0	0
hsa-let-7b-5p	hsa_circ_0109182	circRNA	1		SKI	1	0	1	1	52.612	1	0.15598	105.217	5.26129	0	0	0
hsa-miR-1-3p	GJA1	gene	1		SHIP	1	0	1	1	54.08	1	0.15598	105.217	5.26129	0	0	0
hsa-miR-1-3p	HCN2	gene	1		SHANK2	1	0	1	1	50.93	1	0.15598	105.217	5.26129	0	0	0
hsa-miR-1-3p	HCN4	gene	1		SH3PXD2A	1	0	1	1	46.079	1	0.15598	105.217	5.26129	0	0	0
hsa-miR-1-3p	HSPD1	gene	1		SELE	1	0	1	1	52.193	1	0.15598	105.217	5.26129	0	0	0
hsa-miR-1-3p	KCNJ2	gene	1		SEL1L	1	0	1	1	51.307	1	0.15598	105.217	5.26129	0	0	0
hsa-miR-1-3p	LINC00641	lncRNA	1		SDCBP	1	0	1	1	53.155	1	0.15598	105.217	5.26129	0	0	0
hsa-miR-1-3p	hsa_circ_0034138	circRNA	1		RUNX2	1	0	1	1	54.315	1	0.15598	105.217	5.26129	0	0	0
hsa-miR-106b-5p	AC021078.1	lncRNA	1		RPTOR	1	0	1	1	52.91	1	0.15598	105.217	5.26129	0	0	0
hsa-miR-106b-5p	APC	gene	1		RNF123	1	0	1	1	50.258	1	0.15598	105.217	5.26129	0	0	0
hsa-miR-106b-5p	APP	gene	1		RHOA	1	0	1	1	49.392	1	0.15598	105.217	5.26129	0	0	0
hsa-miR-106b-5p	BCL2L11	gene	1		RAD51	1	0	1	1	52.198	1	0.15598	105.217	5.26129	0	0	0
hsa-miR-106b-5p	CASP7	gene	1		PSIP1	1	0	1	1	53.329	1	0.15598	105.217	5.26129	0	0	0
hsa-miR-106b-5p	CASP8	gene	1		PKIA	1	0	1	1	49.024	1	0.15598	105.217	5.26129	0	0	0
hsa-miR-106b-5p	CCND1	gene	1		PIK3R1	1	0	1	1	51.939	1	0.15598	105.217	5.26129	0	0	0
hsa-miR-106b-5p	CCND2	gene	1		NR1H3	1	0	1	1	51.866	1	0.15598	105.217	5.26129	0	0	0
hsa-miR-106b-5p	DAB2	gene	1		NOS3	1	0	1	1	48.312	1	0.15598	105.217	5.26129	0	0	0
hsa-miR-106b-5p	E2F3	gene	1		NFKB1	1	0	1	1	53.971	1	0.15598	105.217	5.26129	0	0	0
hsa-miR-106b-5p	HIF1A	gene	1		NFATC2IP	1	0	1	1	51.444	1	0.15598	105.217	5.26129	0	0	0
hsa-miR-106b-5p	JAK1	gene	1		MYLK	1	0	1	1	49.761	1	0.15598	105.217	5.26129	0	0	0
hsa-miR-106b-5p	MAPK9	gene	1		MYC	1	0	1	1	55.085	1	0.15598	105.217	5.26129	0	0	0
hsa-miR-106b-5p	RHOC	gene	1		MYB	1	0	1	1	52.973	1	0.15598	105.217	5.26129	0	0	0
hsa-miR-106b-5p	RUNX3	gene	1		MXI1	1	0	1	1	52.644	1	0.15598	105.217	5.26129	0	0	0
hsa-miR-106b-5p	VEGFA	gene	1		MSH6	1	0	1	1	55.545	1	0.15598	105.217	5.26129	0	0	0
hsa-miR-106b-5p	hsa_circ_0101369	circRNA	1		MSH2	1	0	1	1	51.311	1	0.15598	105.217	5.26129	0	0	0
hsa-miR-124-3p	AKT2	gene	1		MMP16	1	0	1	1	52.535	1	0.15598	105.217	5.26129	0	0	0
hsa-miR-124-3p	B4GALT1	gene	1		MLH1	1	0	1	1	50.723	1	0.15598	105.217	5.26129	0	0	0
hsa-miR-124-3p	BACE1	gene	1		MITF	1	0	1	1	52.016	1	0.15598	105.217	5.26129	0	0	0
hsa-miR-124-3p	CAMTA1	gene	1		MEIS1	1	0	1	1	55.689	1	0.15598	105.217	5.26129	0	0	0
hsa-miR-124-3p	CAPNS1	gene	1		MATR3	1	0	1	1	50.41	1	0.15598	105.217	5.26129	0	0	0
hsa-miR-124-3p	CASC3	gene	1		MAPK13	1	0	1	1	48.433	1	0.15598	105.217	5.26129	0	0	0
hsa-miR-124-3p	CAV1	gene	1		MAP3K10	1	0	1	1	53.724	1	0.15598	105.217	5.26129	0	0	0
hsa-miR-124-3p	CBL	gene	1		MAFB	1	0	1	1	48.352	1	0.15598	105.217	5.26129	0	0	0
hsa-miR-124-3p	CCN2	gene	1		LDOC1	1	0	1	1	52.789	1	0.15598	105.217	5.26129	0	0	0
hsa-miR-124-3p	CCND2	gene	1		KGF	1	0	1	1	50.832	1	0.15598	105.217	5.26129	0	0	0
hsa-miR-124-3p	CD151	gene	1		KDM3A	1	0	1	1	52.218	1	0.15598	105.217	5.26129	0	0	0
hsa-miR-124-3p	CD274	gene	1		JUN	1	0	1	1	49.505	1	0.15598	105.217	5.26129	0	0	0
hsa-miR-124-3p	CDH2	gene	1		JARID2	1	0	1	1	53.606	1	0.15598	105.217	5.26129	0	0	0
hsa-miR-124-3p	CDK2	gene	1		JADE1	1	0	1	1	50.062	1	0.15598	105.217	5.26129	0	0	0
hsa-miR-124-3p	CEBPA	gene	1		INPP5D	1	0	1	1	50.921	1	0.15598	105.217	5.26129	0	0	0
hsa-miR-124-3p	CLOCK	gene	1		IL13RA1	1	0	1	1	51.001	1	0.15598	105.217	5.26129	0	0	0
hsa-miR-124-3p	E2F6	gene	1		IKBKE	1	0	1	1	49.756	1	0.15598	105.217	5.26129	0	0	0
hsa-miR-124-3p	EFNB1	gene	1		IFNGR1	1	0	1	1	53.863	1	0.15598	105.217	5.26129	0	0	0
hsa-miR-124-3p	EGR1	gene	1		ICAM1	1	0	1	1	53.58	1	0.15598	105.217	5.26129	0	0	0
hsa-miR-124-3p	ELK3	gene	1		HOMEZ	1	0	1	1	53.005	1	0.15598	105.217	5.26129	0	0	0
hsa-miR-124-3p	FOXA2	gene	1		HIVEP2	1	0	1	1	53.167	1	0.15598	105.217	5.26129	0	0	0
hsa-miR-124-3p	FXN	gene	1		HBP1	1	0	1	1	50.54	1	0.15598	105.217	5.26129	0	0	0
hsa-miR-124-3p	GRIA1	gene	1		GCSAM	1	0	1	1	54.069	1	0.15598	105.217	5.26129	0	0	0
hsa-miR-124-3p	HMGA1	gene	1		FOXO3	1	0	1	1	48.799	1	0.15598	105.217	5.26129	0	0	0
hsa-miR-124-3p	HNRNPA2B1	gene	1		FGF7	1	0	1	1	54.947	1	0.15598	105.217	5.26129	0	0	0
hsa-miR-124-3p	HOTAIR	gene	1		FBXW7	1	0	1	1	54.472	1	0.15598	105.217	5.26129	0	0	0
hsa-miR-124-3p	IL6R	gene	1		FADD	1	0	1	1	47.519	1	0.15598	105.217	5.26129	0	0	0
hsa-miR-124-3p	ITGB3	gene	1		ETS1	1	0	1	1	54.837	1	0.15598	105.217	5.26129	0	0	0
hsa-miR-124-3p	KLF6	gene	1		EDN1	1	0	1	1	53.413	1	0.15598	105.217	5.26129	0	0	0
hsa-miR-124-3p	MAPK14	gene	1		DOCK1	1	0	1	1	51.885	1	0.15598	105.217	5.26129	0	0	0
hsa-miR-124-3p	MECP2	gene	1		DET1	1	0	1	1	49.534	1	0.15598	105.217	5.26129	0	0	0
hsa-miR-124-3p	MTDH	gene	1		CTLA-4	1	0	1	1	52.73	1	0.15598	105.217	5.26129	0	0	0
hsa-miR-124-3p	MYO10	gene	1		CSNK1A1	1	0	1	1	51.341	1	0.15598	105.217	5.26129	0	0	0
hsa-miR-124-3p	NEAT1(gene)	gene	1		CSF1R	1	0	1	1	53.139	1	0.15598	105.217	5.26129	0	0	0
hsa-miR-124-3p	NEAT1	lncRNA	1		CLDN1	1	0	1	1	52.79	1	0.15598	105.217	5.26129	0	0	0
hsa-miR-124-3p	NFATC1	gene	1		CKAP5	1	0	1	1	51.674	1	0.15598	105.217	5.26129	0	0	0
hsa-miR-124-3p	NFKBIZ	gene	1		CEBPB	1	0	1	1	51.292	1	0.15598	105.217	5.26129	0	0	0
hsa-miR-124-3p	NR3C1	gene	1		CCN1	1	0	1	1	51.727	1	0.15598	105.217	5.26129	0	0	0
hsa-miR-124-3p	NR3C2	gene	1		CASP3	1	0	1	1	52.819	1	0.15598	105.217	5.26129	0	0	0
hsa-miR-124-3p	PIK3CA	gene	1		BCL6	1	0	1	1	56.25	1	0.15598	105.217	5.26129	0	0	0
hsa-miR-124-3p	PIM1	gene	1		BACH1	1	0	1	1	54.017	1	0.15598	105.217	5.26129	0	0	0
hsa-miR-124-3p	PRRX1	gene	1		ARID2	1	0	1	1	49.533	1	0.15598	105.217	5.26129	0	0	0
hsa-miR-124-3p	RAC1	gene	1		ANXA2	1	0	1	1	50.411	1	0.15598	105.217	5.26129	0	0	0
hsa-miR-124-3p	RAP2A	gene	1		AGTR1	1	0	1	1	54.011	1	0.15598	105.217	5.26129	0	0	0
hsa-miR-124-3p	RDH10	gene	1		hsa_circ_0069071	1	0	1	1	1.582	1	0.00437	1.5	0.02624	0	0	0
hsa-miR-124-3p	RELA	gene	1		XIST	1	0	1	1	1.634	1	0.00437	1.5	0.02624	0	0	0
hsa-miR-124-3p	REST	gene	1		hsa_circ_0137323	1	0	1	1	10.432	1	0.11698	62.7048	3.41296	0	0	0
hsa-miR-124-3p	RGS4	gene	1		hsa_circ_0132052	1	0	1	1	20.883	1	0.11698	67.9012	3.78731	0	0	0
hsa-miR-124-3p	RRAS	gene	1		hsa_circ_0066962	1	0	1	1	1.658	1	0.00437	1.5	0.02624	0	0	0
hsa-miR-124-3p	Rab38	gene	1		MALAT1	1	0	1	1	1.651	1	0.00437	1.5	0.02624	0	0	0
hsa-miR-124-3p	SART3	gene	1		hsa_circ_0055601	1	0	1	1	58.575	1	0.15598	101.4	5.18525	0	0	0
hsa-miR-124-3p	SGPL1	gene	1		ZNRD2	1	0	1	1	52.622	1	0.15598	101.4	5.18525	0	0	0
hsa-miR-124-3p	SIRT1	gene	1		XRCC6	1	0	1	1	52.319	1	0.15598	101.4	5.18525	0	0	0
hsa-miR-124-3p	SMOX	gene	1		VIM	1	0	1	1	52.852	1	0.15598	101.4	5.18525	0	0	0
hsa-miR-124-3p	SOS1	gene	1		UHRF1	1	0	1	1	53.356	1	0.15598	101.4	5.18525	0	0	0
hsa-miR-124-3p	TRIB3	gene	1		TRIB3	1	0	1	1	48.828	1	0.15598	101.4	5.18525	0	0	0
hsa-miR-124-3p	UHRF1	gene	1		SYCP1	1	0	1	1	54.597	1	0.15598	101.4	5.18525	0	0	0
hsa-miR-124-3p	VIM	gene	1		SPHK1	1	0	1	1	54.097	1	0.15598	101.4	5.18525	0	0	0
hsa-miR-124-3p	XRCC6	gene	1		SOS1	1	0	1	1	53.469	1	0.15598	101.4	5.18525	0	0	0
hsa-miR-124-3p	ZNRD2	gene	1		SNAI2	1	0	1	1	52.161	1	0.15598	101.4	5.18525	0	0	0
hsa-miR-124-3p	hsa_circ_0055601	circRNA	1		SMYD3	1	0	1	1	54.132	1	0.15598	101.4	5.18525	0	0	0
hsa-miR-129-5p	MALAT1	lncRNA	1		SMOX	1	0	1	1	53.207	1	0.15598	101.4	5.18525	0	0	0
hsa-miR-129-5p	hsa_circ_0066962	circRNA	1		SLC16A1	1	0	1	1	52.279	1	0.15598	101.4	5.18525	0	0	0
hsa-miR-132-3p	NEAT1	lncRNA	1		SGPL1	1	0	1	1	52.697	1	0.15598	101.4	5.18525	0	0	0
hsa-miR-132-3p	hsa_circ_0132052	circRNA	1		SART3	1	0	1	1	55.792	1	0.15598	101.4	5.18525	0	0	0
hsa-miR-132-5p	NORAD	lncRNA	1		Rab38	1	0	1	1	55.113	1	0.15598	101.4	5.18525	0	0	0
hsa-miR-132-5p	hsa_circ_0137323	circRNA	1		RRAS	1	0	1	1	52.956	1	0.15598	101.4	5.18525	0	0	0
hsa-miR-1343-3p	XIST	lncRNA	1		ROCK2	1	0	1	1	53.838	1	0.15598	101.4	5.18525	0	0	0
hsa-miR-1343-3p	hsa_circ_0069071	circRNA	1		ROCK1	1	0	1	1	53.324	1	0.15598	101.4	5.18525	0	0	0
hsa-miR-155-5p	ANXA2	gene	1		RHOG	1	0	1	1	52.197	1	0.15598	101.4	5.18525	0	0	0
hsa-miR-155-5p	ARID2	gene	1		RGS4	1	0	1	1	52.723	1	0.15598	101.4	5.18525	0	0	0
hsa-miR-155-5p	BCL6	gene	1		REST	1	0	1	1	54.885	1	0.15598	101.4	5.18525	0	0	0
hsa-miR-155-5p	CASP3	gene	1		RELA	1	0	1	1	54.116	1	0.15598	101.4	5.18525	0	0	0
hsa-miR-155-5p	CKAP5	gene	1		RAP2A	1	0	1	1	54.772	1	0.15598	101.4	5.18525	0	0	0
hsa-miR-155-5p	CLDN1	gene	1		RAC1	1	0	1	1	57.712	1	0.15598	101.4	5.18525	0	0	0
hsa-miR-155-5p	CSNK1A1	gene	1		PTBP1	1	0	1	1	55.036	1	0.15598	101.4	5.18525	0	0	0
hsa-miR-155-5p	CTLA-4	gene	1		PPP1R13L	1	0	1	1	56.419	1	0.15598	101.4	5.18525	0	0	0
hsa-miR-155-5p	DOCK1	gene	1		PIM1	1	0	1	1	53.983	1	0.15598	101.4	5.18525	0	0	0
hsa-miR-155-5p	EDN1	gene	1		PIK3CA	1	0	1	1	51.177	1	0.15598	101.4	5.18525	0	0	0
hsa-miR-155-5p	FADD	gene	1		NR3C2	1	0	1	1	51.905	1	0.15598	101.4	5.18525	0	0	0
hsa-miR-155-5p	FBXW7	gene	1		NR3C1	1	0	1	1	51.066	1	0.15598	101.4	5.18525	0	0	0
hsa-miR-155-5p	HOMEZ	gene	1		NFKBIZ	1	0	1	1	50.858	1	0.15598	101.4	5.18525	0	0	0
hsa-miR-155-5p	ICAM1	gene	1		NFATC1	1	0	1	1	53.954	1	0.15598	101.4	5.18525	0	0	0
hsa-miR-155-5p	IFNGR1	gene	1		MTDH	1	0	1	1	56.092	1	0.15598	101.4	5.18525	0	0	0
hsa-miR-155-5p	IL13RA1	gene	1		JAG1	1	0	1	1	54.137	1	0.15598	101.4	5.18525	0	0	0
hsa-miR-155-5p	JADE1	gene	1		ITGB3	1	0	1	1	53.385	1	0.15598	101.4	5.18525	0	0	0
hsa-miR-155-5p	JUN	gene	1		ITGB1	1	0	1	1	55.779	1	0.15598	101.4	5.18525	0	0	0
hsa-miR-155-5p	KDM3A	gene	1		IQGAP1	1	0	1	1	51.075	1	0.15598	101.4	5.18525	0	0	0
hsa-miR-155-5p	KGF	gene	1		IL6R	1	0	1	1	50.163	1	0.15598	101.4	5.18525	0	0	0
hsa-miR-155-5p	LDOC1	gene	1		HOTAIR	1	0	1	1	50.768	1	0.15598	101.4	5.18525	0	0	0
hsa-miR-155-5p	MAFB	gene	1		HNRNPA2B1	1	0	1	1	54.548	1	0.15598	101.4	5.18525	0	0	0
hsa-miR-155-5p	MAP3K10	gene	1		GRIA3	1	0	1	1	56.353	1	0.15598	101.4	5.18525	0	0	0
hsa-miR-155-5p	MAPK13	gene	1		GRIA2	1	0	1	1	54.45	1	0.15598	101.4	5.18525	0	0	0
hsa-miR-155-5p	MAPK14	gene	1		GRIA1	1	0	1	1	54.389	1	0.15598	101.4	5.18525	0	0	0
hsa-miR-155-5p	MMP16	gene	1		FXN	1	0	1	1	52.965	1	0.15598	101.4	5.18525	0	0	0
hsa-miR-155-5p	MSH2	gene	1		FOXA2	1	0	1	1	53.776	1	0.15598	101.4	5.18525	0	0	0
hsa-miR-155-5p	MSH6	gene	1		FLOT1	1	0	1	1	53.524	1	0.15598	101.4	5.18525	0	0	0
hsa-miR-155-5p	MXI1	gene	1		EZH2	1	0	1	1	54.367	1	0.15598	101.4	5.18525	0	0	0
hsa-miR-155-5p	MYB	gene	1		ELK3	1	0	1	1	51.082	1	0.15598	101.4	5.18525	0	0	0
hsa-miR-155-5p	MYC	gene	1		EFNB1	1	0	1	1	52.594	1	0.15598	101.4	5.18525	0	0	0
hsa-miR-155-5p	MYLK	gene	1		E2F6	1	0	1	1	53.411	1	0.15598	101.4	5.18525	0	0	0
hsa-miR-155-5p	MYO10	gene	1		CLOCK	1	0	1	1	50.953	1	0.15598	101.4	5.18525	0	0	0
hsa-miR-155-5p	NFATC2IP	gene	1		CDK4	1	0	1	1	54.133	1	0.15598	101.4	5.18525	0	0	0
hsa-miR-155-5p	NFKB1	gene	1		CDK2	1	0	1	1	50.8	1	0.15598	101.4	5.18525	0	0	0
hsa-miR-155-5p	NORAD	lncRNA	1		CDH2	1	0	1	1	53.483	1	0.15598	101.4	5.18525	0	0	0
hsa-miR-155-5p	NOS3	gene	1		CD274	1	0	1	1	53.007	1	0.15598	101.4	5.18525	0	0	0
hsa-miR-155-5p	NR1H3	gene	1		CD151	1	0	1	1	52.128	1	0.15598	101.4	5.18525	0	0	0
hsa-miR-155-5p	PIK3R1	gene	1		CCN2	1	0	1	1	52.794	1	0.15598	101.4	5.18525	0	0	0
hsa-miR-155-5p	PKIA	gene	1		CCL2	1	0	1	1	55.366	1	0.15598	101.4	5.18525	0	0	0
hsa-miR-155-5p	RAD51	gene	1		CBL	1	0	1	1	52.656	1	0.15598	101.4	5.18525	0	0	0
hsa-miR-155-5p	RNF123	gene	1		CAV1	1	0	1	1	51.49	1	0.15598	101.4	5.18525	0	0	0
hsa-miR-155-5p	RPTOR	gene	1		CASC3	1	0	1	1	56.953	1	0.15598	101.4	5.18525	0	0	0
hsa-miR-155-5p	RUNX2	gene	1		CAPNS1	1	0	1	1	52.927	1	0.15598	101.4	5.18525	0	0	0
hsa-miR-155-5p	SAMHD1	gene	1		CAMTA1	1	0	1	1	54.179	1	0.15598	101.4	5.18525	0	0	0
hsa-miR-155-5p	SDCBP	gene	1		BACE1	1	0	1	1	53.097	1	0.15598	101.4	5.18525	0	0	0
hsa-miR-155-5p	SEL1L	gene	1		B4GALT1	1	0	1	1	52.207	1	0.15598	101.4	5.18525	0	0	0
hsa-miR-155-5p	SELE	gene	1		AR	1	0	1	1	56.291	1	0.15598	101.4	5.18525	0	0	0
hsa-miR-155-5p	SH3PXD2A	gene	1		AHR	1	0	1	1	53.656	1	0.15598	101.4	5.18525	0	0	0
hsa-miR-155-5p	SHANK2	gene	1		hsa_circ_0101369	1	0	1	1	49.213	1	0.15598	89	4.87525	0	0	0
hsa-miR-155-5p	SHIP	gene	1		WEE1	1	0	1	1	49.712	1	0.15598	89	4.87525	0	0	0
hsa-miR-155-5p	SMAD1	gene	1		VEGFA	1	0	1	1	48.157	1	0.15598	89	4.87525	0	0	0
hsa-miR-155-5p	SOX6	gene	1		TNFSF11	1	0	1	1	49.746	1	0.15598	89	4.87525	0	0	0
hsa-miR-155-5p	STAT1	gene	1		TNFRSF10A	1	0	1	1	47.795	1	0.15598	89	4.87525	0	0	0
hsa-miR-155-5p	TBRG1	gene	1		TCEAL1	1	0	1	1	51.626	1	0.15598	89	4.87525	0	0	0
hsa-miR-155-5p	TERF1	gene	1		SMAD7	1	0	1	1	50.168	1	0.15598	89	4.87525	0	0	0
hsa-miR-155-5p	TFAM	gene	1		RUNX3	1	0	1	1	46.585	1	0.15598	89	4.87525	0	0	0
hsa-miR-155-5p	THRB	gene	1		RHOC	1	0	1	1	51.186	1	0.15598	89	4.87525	0	0	0
hsa-miR-155-5p	TM6SF1	gene	1		RBL2	1	0	1	1	43.962	1	0.15598	89	4.87525	0	0	0
hsa-miR-155-5p	TRIM32	gene	1		RBL1	1	0	1	1	49.809	1	0.15598	89	4.87525	0	0	0
hsa-miR-155-5p	TSHZ3	gene	1		RB1	1	0	1	1	50.299	1	0.15598	89	4.87525	0	0	0
hsa-miR-155-5p	UQCRFS1	gene	1		PURA	1	0	1	1	49.507	1	0.15598	89	4.87525	0	0	0
hsa-miR-155-5p	VHL	gene	1		MMP2	1	0	1	1	48.772	1	0.15598	89	4.87525	0	0	0
hsa-miR-155-5p	ZNF652	gene	1		MFN2	1	0	1	1	49.004	1	0.15598	89	4.87525	0	0	0
hsa-miR-155-5p	hsa_circ_0132205	circRNA	1		MAPK9	1	0	1	1	50.787	1	0.15598	89	4.87525	0	0	0
hsa-miR-181a-5p	ABCG2	gene	1		JAK1	1	0	1	1	46.055	1	0.15598	89	4.87525	0	0	0
hsa-miR-181a-5p	ATG5	gene	1		ITCH	1	0	1	1	47.236	1	0.15598	89	4.87525	0	0	0
hsa-miR-181a-5p	BAX	gene	1		HIF1A	1	0	1	1	51.09	1	0.15598	89	4.87525	0	0	0
hsa-miR-181a-5p	CDKN1B	gene	1		FYN	1	0	1	1	44.577	1	0.15598	89	4.87525	0	0	0
hsa-miR-181a-5p	CEBPA	gene	1		E2F3	1	0	1	1	48.352	1	0.15598	89	4.87525	0	0	0
hsa-miR-181a-5p	COL16A1	gene	1		E2F1	1	0	1	1	47.485	1	0.15598	89	4.87525	0	0	0
hsa-miR-181a-5p	CTDSPL	gene	1		DAB2	1	0	1	1	48.313	1	0.15598	89	4.87525	0	0	0
hsa-miR-181a-5p	CTNNB1	gene	1		CDKN1A	1	0	1	1	47.3	1	0.15598	89	4.87525	0	0	0
hsa-miR-181a-5p	DDIT4	gene	1		CASP8	1	0	1	1	45.857	1	0.15598	89	4.87525	0	0	0
hsa-miR-181a-5p	DDX3X	gene	1		CASP7	1	0	1	1	45.63	1	0.15598	89	4.87525	0	0	0
hsa-miR-181a-5p	DUSP5	gene	1		APP	1	0	1	1	45.565	1	0.15598	89	4.87525	0	0	0
hsa-miR-181a-5p	DUSP6	gene	1		AC021078.1	1	0	1	1	46.286	1	0.15598	89	4.87525	0	0	0
hsa-miR-181a-5p	E2F5	gene	1		hsa_circ_0034138	1	0	1	1	2.846	1	0.01458	5	0.04211	0	0	0
hsa-miR-181a-5p	EGR1	gene	1		MET	1	0	1	1	2.943	1	0.01458	5	0.04211	0	0	0
hsa-miR-181a-5p	ESR1	gene	1		LINC00641	1	0	1	1	2.769	1	0.01458	5	0.04211	0	0	0
hsa-miR-181a-5p	FOS	gene	1		KCNJ2	1	0	1	1	2.837	1	0.01458	5	0.04211	0	0	0
hsa-miR-181a-5p	GPD1L	gene	1		HSPD1	1	0	1	1	2.945	1	0.01458	5	0.04211	0	0	0
hsa-miR-181a-5p	GPR78	gene	1		HSPA1A	1	0	1	1	2.846	1	0.01458	5	0.04211	0	0	0
hsa-miR-181a-5p	HIPK2	gene	1		HCN4	1	0	1	1	2.801	1	0.01458	5	0.04211	0	0	0
hsa-miR-181a-5p	HOXA11	gene	1		HCN2	1	0	1	1	2.927	1	0.01458	5	0.04211	0	0	0
hsa-miR-181a-5p	IFNG	gene	1		GJA1	1	0	1	1	2.796	1	0.01458	5	0.04211	0	0	0
hsa-miR-181a-5p	INPP4B	gene	1		hsa_circ_0109182	1	0	1	1	50.156	1	0.15598	89.5	4.88694	0	0	0
hsa-miR-181a-5p	KAT2B	gene	1		TLR4	1	0	1	1	47.783	1	0.15598	89.5	4.88694	0	0	0
hsa-miR-181a-5p	MAP2K1	gene	1		RPIA	1	0	1	1	48.136	1	0.15598	89.5	4.88694	0	0	0
hsa-miR-181a-5p	MCL1	gene	1		PRDM1	1	0	1	1	48.518	1	0.15598	89.5	4.88694	0	0	0
hsa-miR-181a-5p	MEG3	gene	1		PDGFRA	1	0	1	1	47.41	1	0.15598	89.5	4.88694	0	0	0
hsa-miR-181a-5p	MTMR3	gene	1		NR2E1	1	0	1	1	46.029	1	0.15598	89.5	4.88694	0	0	0
hsa-miR-181a-5p	NEAT1	lncRNA	1		LRIG1	1	0	1	1	46.079	1	0.15598	89.5	4.88694	0	0	0
hsa-miR-181a-5p	NOTCH1	gene	1		LIN28B	1	0	1	1	51.827	1	0.15598	89.5	4.88694	0	0	0
hsa-miR-181a-5p	NRAS	gene	1		LIN28A	1	0	1	1	50.558	1	0.15598	89.5	4.88694	0	0	0
hsa-miR-181a-5p	PBX3	gene	1		LIN28	1	0	1	1	51.452	1	0.15598	89.5	4.88694	0	0	0
hsa-miR-181a-5p	PGR	gene	1		LGR4	1	0	1	1	46.419	1	0.15598	89.5	4.88694	0	0	0
hsa-miR-181a-5p	PLAG1	gene	1		IRS2	1	0	1	1	47.944	1	0.15598	89.5	4.88694	0	0	0
hsa-miR-181a-5p	PPP3CA	gene	1		IGF2BP2	1	0	1	1	48.956	1	0.15598	89.5	4.88694	0	0	0
hsa-miR-181a-5p	PRAP1	gene	1		IGF2BP1	1	0	1	1	47.877	1	0.15598	89.5	4.88694	0	0	0
hsa-miR-181a-5p	PRKN	gene	1		IGF1R	1	0	1	1	46.592	1	0.15598	89.5	4.88694	0	0	0
hsa-miR-181a-5p	PTPN11	gene	1		IFNB1	1	0	1	1	50.714	1	0.15598	89.5	4.88694	0	0	0
hsa-miR-181a-5p	PTPN22	gene	1		HMGA2	1	0	1	1	48.988	1	0.15598	89.5	4.88694	0	0	0
hsa-miR-181a-5p	RALA	gene	1		CYP2J2	1	0	1	1	48.441	1	0.15598	89.5	4.88694	0	0	0
hsa-miR-181a-5p	RAP1B	gene	1		CTHRC1	1	0	1	1	47.858	1	0.15598	89.5	4.88694	0	0	0
hsa-miR-181a-5p	RASSF6	gene	1		CPEB4	1	0	1	1	51.639	1	0.15598	89.5	4.88694	0	0	0
hsa-miR-181a-5p	RGS16	gene	1		CPEB3	1	0	1	1	50.678	1	0.15598	89.5	4.88694	0	0	0
hsa-miR-181a-5p	RGS5	gene	1		CPEB1	1	0	1	1	48.626	1	0.15598	89.5	4.88694	0	0	0
hsa-miR-181a-5p	RNF2	gene	1		COL3A1	1	0	1	1	48.26	1	0.15598	89.5	4.88694	0	0	0
hsa-miR-181a-5p	RUNX1	gene	1		CDC34	1	0	1	1	48.859	1	0.15598	89.5	4.88694	0	0	0
hsa-miR-181a-5p	SAMHD1	gene	1		CDC25A	1	0	1	1	46.677	1	0.15598	89.5	4.88694	0	0	0
hsa-miR-181a-5p	TCF4	gene	1		CCNA2	1	0	1	1	47.709	1	0.15598	89.5	4.88694	0	0	0
hsa-miR-181a-5p	TERT	gene	1		AL359762.3	1	0	1	1	42.79	1	0.15598	89.5	4.88694	0	0	0
hsa-miR-181a-5p	TGFBR1	gene	1		AGO1	1	0	1	1	48.477	1	0.15598	89.5	4.88694	0	0	0
hsa-miR-181a-5p	TGFBRAP1	gene	1		ACVR1	1	0	1	1	46.142	1	0.15598	89.5	4.88694	0	0	0
hsa-miR-181a-5p	TIMP1	gene	1		ACTG1	1	0	1	1	48.856	1	0.15598	89.5	4.88694	0	0	0
hsa-miR-181a-5p	TUSC3	gene	1
hsa-miR-181a-5p	TWIST1	gene	1
hsa-miR-181a-5p	XIAP	gene	1
hsa-miR-181a-5p	ZNF763	gene	1
hsa-miR-181a-5p	hsa_circ_0035150	circRNA	1
hsa-miR-193b-3p	ESR1	gene	1
hsa-miR-193b-3p	PLAU	gene	1
hsa-miR-193b-3p	ZFAS1	lncRNA	1
hsa-miR-193b-3p	hsa_circ_0133734	circRNA	1
hsa-miR-194-5p	NEAT1	lncRNA	1
hsa-miR-194-5p	hsa_circ_0067105	circRNA	1
hsa-miR-26b-5p	GAS5	lncRNA	1
hsa-miR-26b-5p	hsa_circ_0001800	circRNA	1
hsa-miR-335-5p	NEAT1	lncRNA	1
hsa-miR-335-5p	hsa_circ_0055935	circRNA	1
hsa-miR-520e	MIR17HG	lncRNA	1
hsa-miR-520e	hsa_circ_0092348	circRNA	1

## Sheet: Table S8 SNP eqtl+gene
Supplementary Table 8. Integrated Functional Analysis of Key SNPs with Gene Annotation and Brain eQTLs
Brain tissue eQTL results for important SNPs.
uniqID	db	tissue	gene	testedAllele	p	signed_stats	FDR	RiskIncAllele	alignedDirection	chr	pos	symbol
19:45149613:C:T	GTEx/v6	Brain_Caudate_basal_ganglia	ENSG00000186567	T	1.37035e-08	6.34115	0.00139016	NA	NA	19	45149613	CEACAM19
19:45165912:A:C	GTEx/v6	Brain_Caudate_basal_ganglia	ENSG00000186567	A	1.24075e-08	6.36435	0.00139016	NA	NA	19	45165912	CEACAM19
19:45149613:C:T	GTEx/v6	Brain_Cerebellar_Hemisphere	ENSG00000186567	T	1.76951e-06	5.23794	0.0187379	NA	NA	19	45149613	CEACAM19
19:45165912:A:C	GTEx/v6	Brain_Cerebellar_Hemisphere	ENSG00000186567	A	1.87263e-06	5.22318	0.0187379	NA	NA	19	45165912	CEACAM19
19:45149613:C:T	GTEx/v6	Brain_Cerebellum	ENSG00000186567	T	2.92008e-08	6.13885	0.000770552	NA	NA	19	45149613	CEACAM19
19:45149613:C:T	GTEx/v6	Brain_Cerebellum	ENSG00000266903	T	1.69643e-06	5.16372	0.000770552	NA	NA	19	45149613	CTB-171A8.1
19:45165912:A:C	GTEx/v6	Brain_Cerebellum	ENSG00000186567	A	4.08058e-08	6.06075	0.000770552	NA	NA	19	45165912	CEACAM19
19:45165912:A:C	GTEx/v6	Brain_Cerebellum	ENSG00000266903	A	1.7504e-06	5.15592	0.000770552	NA	NA	19	45165912	CTB-171A8.1
19:45149613:C:T	GTEx/v6	Brain_Cortex	ENSG00000186567	T	8.66978e-07	5.37138	0.0192441	NA	NA	19	45149613	CEACAM19
19:45149613:C:T	GTEx/v6	Brain_Cortex	ENSG00000266903	T	2.66789e-08	6.22195	0.00129004	NA	NA	19	45149613	CTB-171A8.1
19:45165912:A:C	GTEx/v6	Brain_Cortex	ENSG00000186567	A	1.04007e-06	5.32566	0.0192441	NA	NA	19	45165912	CEACAM19
19:45165912:A:C	GTEx/v6	Brain_Cortex	ENSG00000266903	A	2.32565e-08	6.25475	0.00129004	NA	NA	19	45165912	CTB-171A8.1
19:45149613:C:T	GTEx/v6	Brain_Hippocampus	ENSG00000186567	T	1.66769e-06	5.32201	0.0481187	NA	NA	19	45149613	CEACAM19
19:45165912:A:C	GTEx/v6	Brain_Hippocampus	ENSG00000186567	A	1.56469e-06	5.33918	0.0481187	NA	NA	19	45165912	CEACAM19
Information on 68 genes corresponding to important SNPs.
ensg	symbol	chr	start	end	strand	type	entrezID	HUGO	pLI	ncRVIS	posMapSNPs	posMapMaxCADD	eqtlMapSNPs	eqtlMapminP	eqtlMapminQ	eqtlMapts	eqtlDirection	ciMap	ciMapts	minGwasP	IndSigSNPs	GenomicLocus
ENSG00000252356	SNORD112	19	42648206	42648277	-1	snoRNA	NA	NA	NA	NA	0	0	0	NA	NA	NA	NA	Yes	Trophoblast-like_Cell	NA	rs714948	1
ENSG00000259436	CTC-378H22.2	19	42656721	42661675	1	antisense	100505639	NA	NA	NA	0	0	0	NA	NA	NA	NA	Yes	Trophoblast-like_Cell	NA	rs714948	1
ENSG00000105771	SMG9	19	44235301	44259142	-1	protein_coding	56006	SMG9	4.84811e-11	0.280821	0	0	0	NA	NA	NA	NA	Yes	Mesendoderm	NA	rs714948	1
ENSG00000159871	LYPD5	19	44300081	44331358	-1	protein_coding	284348	LYPD5	9.44505e-05	1.75597	0	0	0	NA	NA	NA	NA	Yes	IMR90	2.106e-42	rs714948:rs57537848	1
ENSG00000167637	ZNF283	19	44331444	44353307	1	protein_coding	284349	ZNF283	4.46247e-08	1.25985	0	0	0	NA	NA	NA	NA	Yes	IMR90	2.106e-42	rs714948:rs57537848	1
ENSG00000176222	ZNF404	19	44376515	44405537	-1	protein_coding	342908	ZNF404	1.48959e-05	0.204291	0	0	0	NA	NA	NA	NA	Yes	IMR90	NA	rs714948	1
ENSG00000267058	RP11-15A1.3	19	44395956	44405957	-1	lincRNA	100505715	NA	NA	NA	0	0	0	NA	NA	NA	NA	Yes	IMR90	NA	rs714948	1
ENSG00000267191	RP11-15A1.2	19	44406153	44430697	1	antisense	NA	NA	NA	NA	0	0	0	NA	NA	NA	NA	Yes	IMR90	NA	rs714948	1
ENSG00000124459	ZNF45	19	44416781	44439430	-1	protein_coding	7596	ZNF45	0.000102512	0.29907	0	0	0	NA	NA	NA	NA	Yes	IMR90	NA	rs714948	1
ENSG00000159905	ZNF221	19	44455375	44471861	1	protein_coding	7638	ZNF221	2.58051e-09	-0.128374	0	0	0	NA	NA	NA	NA	Yes	IMR90:Mesenchymal_Stem_Cell:Mesendoderm:Trophoblast-like_Cell:hESC	1.351e-16	rs714948	1
ENSG00000204920	ZNF155	19	44472014	44502477	1	protein_coding	7711	ZNF155	1.33953e-09	0.435176	0	0	0	NA	NA	NA	NA	Yes	IMR90:Mesenchymal_Stem_Cell:Mesendoderm:Trophoblast-like_Cell:hESC	1.351e-16	rs714948	1
ENSG00000266921	RP11-15A1.7	19	44501048	44506988	-1	antisense	101928063	NA	NA	NA	0	0	0	NA	NA	NA	NA	Yes	IMR90:Mesenchymal_Stem_Cell:Mesendoderm	2.106e-42	rs57537848:rs714948	1
ENSG00000159882	ZNF230	19	44507100	44518078	1	protein_coding	7773	ZNF230	0.00834108	1.8805	0	0	0	NA	NA	NA	NA	Yes	IMR90:Mesenchymal_Stem_Cell:Mesendoderm	2.106e-42	rs57537848:rs714948	1
ENSG00000267144	AC067968.3	19	44527756	44529414	-1	lincRNA	NA	NA	NA	NA	0	0	0	NA	NA	NA	NA	Yes	Mesenchymal_Stem_Cell	NA	rs714948	1
ENSG00000159885	ZNF222	19	44529494	44537265	1	protein_coding	7673	ZNF222	9.20501e-11	0.148042	0	0	0	NA	NA	NA	NA	Yes	Mesenchymal_Stem_Cell	NA	rs714948	1
ENSG00000267022	ZNF223	19	44529506	44591471	1	protein_coding	7766	NA	NA	0.204655	0	0	0	NA	NA	NA	NA	Yes	Mesenchymal_Stem_Cell	NA	rs714948	1
ENSG00000178386	ZNF223	19	44555520	44572144	1	protein_coding	7766	ZNF223	5.14225e-09	0.204655	0	0	0	NA	NA	NA	NA	Yes	Mesenchymal_Stem_Cell	NA	rs714948	1
ENSG00000186026	ZNF284	19	44576297	44593766	1	protein_coding	342909	ZNF284	7.90018e-09	0.721072	0	0	0	NA	NA	NA	NA	Yes	Mesenchymal_Stem_Cell	NA	rs714948	1
ENSG00000253021	RNU6-902P	19	44589366	44589456	-1	snRNA	NA	RNU6-902P	NA	NA	0	0	0	NA	NA	NA	NA	Yes	Mesenchymal_Stem_Cell	NA	rs714948	1
ENSG00000265842	RN7SL53P	19	44596257	44596551	1	misc_RNA	NA	RN7SL53P	NA	NA	0	0	0	NA	NA	NA	NA	Yes	Mesenchymal_Stem_Cell	NA	rs714948	1
ENSG00000267680	ZNF224	19	44598492	44612479	1	protein_coding	7767	ZNF224	2.07446e-09	-0.281088	0	0	0	NA	NA	NA	NA	Yes	Mesenchymal_Stem_Cell	NA	rs714948	1
ENSG00000267163	AC084219.3	19	44598503	44603864	-1	antisense	NA	NA	NA	NA	0	0	0	NA	NA	NA	NA	Yes	IMR90:Mesenchymal_Stem_Cell:Mesendoderm:hESC	1.07e-100	rs714948:rs57537848:rs6859	1
ENSG00000186019	AC084219.4	19	44609616	44617298	-1	antisense	100379224	NA	NA	NA	0	0	0	NA	NA	NA	NA	Yes	IMR90:Mesenchymal_Stem_Cell:Mesendoderm:hESC	1.07e-100	rs714948:rs57537848:rs6859	1
ENSG00000256294	ZNF225	19	44616334	44637027	1	protein_coding	7768	ZNF225	3.36669e-08	0.547354	0	0	0	NA	NA	NA	NA	Yes	IMR90:Mesenchymal_Stem_Cell:Mesendoderm:hESC	1.07e-100	rs714948:rs57537848:rs6859	1
ENSG00000263002	ZNF234	19	44645710	44663156	1	protein_coding	10780	ZNF234	1.07737e-13	-0.0209373	0	0	0	NA	NA	NA	NA	Yes	IMR90:Mesenchymal_Stem_Cell	NA	rs714948	1
ENSG00000167380	ZNF226	19	44669226	44682534	1	protein_coding	7769	ZNF226	5.26919e-15	-0.0506554	0	0	0	NA	NA	NA	NA	Yes	IMR90:Mesenchymal_Stem_Cell	NA	rs714948	1
ENSG00000131115	ZNF227	19	44711700	44741421	1	protein_coding	7770	ZNF227	1.6916e-05	0.35023	0	0	0	NA	NA	NA	NA	Yes	IMR90:Mesenchymal_Stem_Cell:Mesendoderm:hESC	NA	rs714948	1
ENSG00000159917	ZNF235	19	44732882	44809199	-1	protein_coding	9310	ZNF235	1.8582e-10	-0.818454	0	0	0	NA	NA	NA	NA	Yes	IMR90:Mesenchymal_Stem_Cell:Mesendoderm	NA	rs714948	1
ENSG00000159915	ZNF233	19	44754318	44779470	1	protein_coding	353355	ZNF233	3.27016e-17	-0.0669614	0	0	0	NA	NA	NA	NA	Yes	IMR90:Mesenchymal_Stem_Cell:Mesendoderm:hESC	2.106e-42	rs714948:rs57537848	1
ENSG00000270679	CTC-512J12.7	19	44794234	44795064	1	pseudogene	NA	NA	NA	NA	0	0	0	NA	NA	NA	NA	Yes	Mesenchymal_Stem_Cell	NA	rs714948	1
ENSG00000267590	NDUFA3P1	19	44801257	44801508	1	pseudogene	NA	NDUFA3P1	NA	NA	0	0	0	NA	NA	NA	NA	Yes	IMR90:Mesenchymal_Stem_Cell:Mesendoderm	NA	rs714948	1
ENSG00000062370	ZNF112	19	44830708	44871377	-1	protein_coding	7771	ZNF112	0.154211	0.0382373	0	0	0	NA	NA	NA	NA	Yes	IMR90:Mesenchymal_Stem_Cell:Mesendoderm	2.106e-42	rs714948:rs57537848	1
ENSG00000267173	CTC-512J12.6	19	44833848	44905774	-1	protein_coding	NA	NA	NA	NA	0	0	0	NA	NA	NA	NA	Yes	Mesenchymal_Stem_Cell	NA	rs714948	1
ENSG00000267508	ZNF285	19	44886459	44905774	-1	protein_coding	646915	ZNF285	0.00240306	0.299255	0	0	0	NA	NA	NA	NA	Yes	Mesenchymal_Stem_Cell	NA	rs714948	1
ENSG00000267188	CTC-512J12.4	19	44896603	44952640	-1	processed_transcript	NA	NA	NA	NA	0	0	0	NA	NA	NA	NA	Yes	Mesenchymal_Stem_Cell	NA	rs714948	1
ENSG00000167383	ZNF229	19	44921685	44952766	-1	protein_coding	7772	ZNF229	6.30663e-09	2.83642	0	0	0	NA	NA	NA	NA	Yes	Mesenchymal_Stem_Cell	NA	rs714948	1
ENSG00000176761	ZNF285B	19	44971858	44977444	1	pseudogene	NA	ZNF285B	NA	NA	0	0	0	NA	NA	NA	NA	Yes	Mesenchymal_Stem_Cell	NA	rs714948	1
ENSG00000267242	AC069278.4	19	44978645	44979403	-1	lincRNA	NA	NA	NA	NA	0	0	0	NA	NA	NA	NA	Yes	Mesenchymal_Stem_Cell	NA	rs714948	1
ENSG00000167384	ZNF180	19	44979854	45004576	-1	protein_coding	7733	ZNF180	7.35726e-06	0.745753	0	0	0	NA	NA	NA	NA	Yes	IMR90:Mesenchymal_Stem_Cell	NA	rs714948	1
ENSG00000176395	CEACAM20	19	45005729	45033811	-1	processed_transcript	NA	CEACAM20	NA	NA	0	0	0	NA	NA	NA	NA	Yes	IMR90:Mesenchymal_Stem_Cell	NA	rs714948	1
ENSG00000267614	AC138472.6	19	45040251	45040599	-1	lincRNA	NA	NA	NA	NA	0	0	0	NA	NA	NA	NA	Yes	IMR90	2.106e-42	rs57537848	1
ENSG00000230666	CEACAM22P	19	45041045	45124119	-1	pseudogene	388550	CEACAM22P	NA	NA	0	0	0	NA	NA	NA	NA	Yes	IMR90:Mesenchymal_Stem_Cell	2.106e-42	rs57537848:rs714948	1
ENSG00000224366	AC138472.4	19	45073550	45073810	-1	pseudogene	NA	NA	NA	NA	0	0	0	NA	NA	NA	NA	Yes	IMR90	2.106e-42	rs57537848	1
ENSG00000216588	IGSF23	19	45116940	45140081	1	protein_coding	147710	IGSF23	NA	0.573725	1	1.406	0	NA	NA	NA	NA	Yes	Left_Ventricle:Liver:IMR90:Mesenchymal_Stem_Cell:Mesendoderm:Trophoblast-like_Cell:hESC	2.106e-42	rs714948;rs714948:rs57537848	1
ENSG00000266903	CTB-171A8.1	19	45135500	45222031	-1	antisense	NA	NA	NA	NA	2	5.953	2	2.32565e-08	0.000770552	GTEx/v6/Brain_Cerebellum:GTEx/v6/Brain_Cortex	NA	Yes	IMR90:Mesenchymal_Stem_Cell	2.106e-42	rs714948;rs714948:rs57537848	1
ENSG00000073008	PVR	19	45147098	45166850	1	protein_coding	5817	PVR	5.51101e-07	-0.732917	2	5.953	0	NA	NA	NA	NA	Yes	IMR90:Mesenchymal_Stem_Cell	2.106e-42	rs714948;rs57537848:rs714948	1
ENSG00000186567	CEACAM19	19	45165545	45187631	1	protein_coding	56971	CEACAM19	5.77651e-07	0.414158	1	5.953	2	1.24075e-08	0.000770552	GTEx/v6/Brain_Caudate_basal_ganglia:GTEx/v6/Brain_Cerebellar_Hemisphere:GTEx/v6/Brain_Cerebellum:GTEx/v6/Brain_Cortex:GTEx/v6/Brain_Hippocampus	NA	Yes	IMR90:Mesenchymal_Stem_Cell	2.106e-42	rs714948;rs57537848:rs714948	1
ENSG00000213892	CEACAM16	19	45202421	45213986	1	protein_coding	388551	CEACAM16	0.0295803	-0.58664	0	0	0	NA	NA	NA	NA	Yes	IMR90:Mesenchymal_Stem_Cell	2.106e-42	rs714948:rs57537848	1
ENSG00000252200	snoZ6	19	45229248	45229322	-1	snoRNA	NA	NA	NA	NA	0	0	0	NA	NA	NA	NA	Yes	IMR90:Mesenchymal_Stem_Cell	2.106e-42	rs714948:rs57537848	1
ENSG00000142273	CBLC	19	45281126	45303891	1	protein_coding	23624	CBLC	0.00018299	-0.348046	0	0	0	NA	NA	NA	NA	Yes	Left_Ventricle:IMR90:Mesenchymal_Stem_Cell	2.106e-42	rs57537848	1
ENSG00000187244	BCAM	19	45312328	45324673	1	protein_coding	4059	BCAM	0.0368512	NA	0	0	0	NA	NA	NA	NA	Yes	Left_Ventricle:IMR90:Mesenchymal_Stem_Cell	2.106e-42	rs57537848	1
ENSG00000130202	PVRL2	19	45349432	45392485	1	protein_coding	5819	PVRL2	0.531937	-0.314456	4	10.36	0	NA	NA	NA	NA	Yes	IMR90:Mesenchymal_Stem_Cell	1.07e-100	rs57537848;rs6859;rs714948	1
ENSG00000267282	CTB-129P6.4	19	45385284	45394133	-1	antisense	NA	NA	NA	NA	2	7.055	0	NA	NA	NA	NA	No	NA	1.07e-100	rs6859	1
ENSG00000130203	APOE	19	45409011	45412650	1	protein_coding	348	APOE	0.0345336	-0.237445	0	0	0	NA	NA	NA	NA	Yes	Mesenchymal_Stem_Cell	NA	rs714948	1
ENSG00000130208	APOC1	19	45417504	45422606	1	protein_coding	341	APOC1	0.0507383	-0.105569	0	0	0	NA	NA	NA	NA	Yes	Mesenchymal_Stem_Cell	NA	rs714948	1
ENSG00000214855	APOC1P1	19	45430061	45434643	1	pseudogene	342	APOC1P1	NA	NA	0	0	0	NA	NA	NA	NA	Yes	Mesenchymal_Stem_Cell	NA	rs714948	1
ENSG00000224916	APOC4-APOC2	19	45445495	45452822	1	protein_coding	346	APOC4-APOC2	NA	NA	0	0	0	NA	NA	NA	NA	Yes	IMR90:Mesenchymal_Stem_Cell	1.07e-100	rs714948:rs6859	1
ENSG00000267467	APOC4	19	45445495	45452820	1	protein_coding	346	APOC4	0.000150692	0.337274	0	0	0	NA	NA	NA	NA	Yes	IMR90:Mesenchymal_Stem_Cell	1.07e-100	rs714948:rs6859	1
ENSG00000234906	APOC2	19	45449243	45452822	1	protein_coding	344	APOC2	0.0227961	0.388733	0	0	0	NA	NA	NA	NA	Yes	IMR90:Mesenchymal_Stem_Cell	1.07e-100	rs714948:rs6859	1
ENSG00000267114	CTB-129P6.11	19	45453301	45457264	-1	protein_coding	NA	NA	NA	NA	0	0	0	NA	NA	NA	NA	Yes	IMR90:Mesenchymal_Stem_Cell	1.07e-100	rs714948:rs6859	1
ENSG00000104853	CLPTM1	19	45457842	45496599	1	protein_coding	1209	CLPTM1	0.980483	NA	0	0	0	NA	NA	NA	NA	Yes	IMR90:Mesenchymal_Stem_Cell	1.07e-100	rs714948:rs6859	1
ENSG00000007047	MARK4	19	45582546	45808541	1	protein_coding	57787	MARK4	0.999932	NA	2	3.106	0	NA	NA	NA	NA	No	NA	1.499e-08	rs620807	2
ENSG00000267545	AC005779.2	19	45683080	45705702	1	protein_coding	NA	NA	NA	NA	2	3.106	0	NA	NA	NA	NA	No	NA	1.499e-08	rs620807	2
ENSG00000266958	AC006126.3	19	45690646	45720191	1	protein_coding	NA	NA	NA	NA	2	3.106	0	NA	NA	NA	NA	No	NA	1.499e-08	rs620807	2
ENSG00000130201	EXOC3L2	19	45715879	45737469	-1	protein_coding	90332	EXOC3L2	0.925564	NA	2	3.106	0	NA	NA	NA	NA	No	NA	1.499e-08	rs620807	2
ENSG00000197380	DACT3	19	47150869	47164395	-1	protein_coding	147906	DACT3	NA	0.23621	0	0	0	NA	NA	NA	NA	Yes	Left_Ventricle	NA	rs714948	1
ENSG00000245598	DACT3-AS1	19	47163621	47180704	1	antisense	100506068	DACT3-AS1	NA	NA	0	0	0	NA	NA	NA	NA	Yes	Left_Ventricle	NA	rs714948	1
ENSG00000243560	RN7SL364P	19	47192056	47192325	-1	misc_RNA	NA	RN7SL364P	NA	NA	0	0	0	NA	NA	NA	NA	Yes	Left_Ventricle	NA	rs714948	1

## Sheet: Table S9 snp2gene tissue exp
Supplementary Table 9. 54 GTEx tissues gene-specific expression matrix.
ensg	symbol	Adipose_Subcutaneous	Adipose_Visceral_Omentum	Adrenal_Gland	Artery_Aorta	Artery_Coronary	Artery_Tibial	Bladder	Brain_Amygdala	Brain_Anterior_cingulate_cortex_BA24	Brain_Caudate_basal_ganglia	Brain_Cerebellar_Hemisphere	Brain_Cerebellum	Brain_Cortex	Brain_Frontal_Cortex_BA9	Brain_Hippocampus	Brain_Hypothalamus	Brain_Nucleus_accumbens_basal_ganglia	Brain_Putamen_basal_ganglia	Brain_Spinal_cord_cervical_c-1	Brain_Substantia_nigra	Breast_Mammary_Tissue	Cells_Cultured_fibroblasts	Cells_EBV-transformed_lymphocytes	Cervix_Ectocervix	Cervix_Endocervix	Colon_Sigmoid	Colon_Transverse	Esophagus_Gastroesophageal_Junction	Esophagus_Mucosa	Esophagus_Muscularis	Fallopian_Tube	Heart_Atrial_Appendage	Heart_Left_Ventricle	Kidney_Cortex	Kidney_Medulla	Liver	Lung	Minor_Salivary_Gland	Muscle_Skeletal	Nerve_Tibial	Ovary	Pancreas	Pituitary	Prostate	Skin_Not_Sun_Exposed_Suprapubic	Skin_Sun_Exposed_Lower_leg	Small_Intestine_Terminal_Ileum	Spleen
ENSG00000259436	CTC-378H22.2	0.0839564	-0.140157	-0.258386	-0.0757347	-0.0226642	-0.13821	-0.217493	-0.251281	-0.234787	-0.232363	0.027552	0.0278652	-0.211515	-0.217949	-0.240397	1.42229	-0.20479	-0.295244	0.418984	0.0277268	-0.115856	-0.0334087	1.32515	-0.267349	-0.225276	-0.142621	-0.061881	-0.260321	-0.255178	-0.265743	-0.259025	-0.324788	-0.352368	-0.234671	-0.28454	-0.326814	0.0915094	-0.104216	-0.35936	0.0969129	-0.312923	0.100122	-0.150247	-0.140238	-0.254581	-0.205022	1.10195	2.04565
ENSG00000105771	SMG9	0.121039	-0.116437	0.118056	0.396409	0.343711	0.16286	0.392614	-0.655065	-0.408649	-0.469368	0.941804	0.98	0.0860697	0.00882707	-0.442163	-0.130824	-0.423544	-0.554821	0.373823	-0.256826	0.123783	0.330532	0.685576	0.742713	0.8458	0.114042	-0.0938364	0.16395	-0.0699046	0.161093	0.328034	-0.864757	-1.48003	-0.646324	-0.345407	-1.26561	0.578229	0.314494	-1.29411	0.74983	0.281771	-1.55678	0.512069	0.796841	0.13578	0.322414	0.17651	0.760145
ENSG00000159871	LYPD5	-0.842539	-0.599862	-0.984694	-0.700709	-0.494724	-0.942323	-0.26489	0.145206	0.79148	0.441488	0.355803	0.505274	1.34209	1.37752	0.235643	0.689318	0.704736	0.211759	0.489224	0.399303	-0.48405	-1.0217	-1.28307	0.0934865	-0.624629	0.0119184	-0.467544	0.290506	1.39157	0.222726	-0.607203	-0.967685	-0.985498	-0.949724	-0.190017	-1.36598	0.698431	-0.061756	-1.35415	-0.632343	-0.964586	-1.30647	-0.120062	-0.353644	3.65368	3.73144	-0.62097	0.588639
ENSG00000167637	ZNF283	0.0239708	-0.0428933	-0.0322887	0.337609	0.237227	0.138869	0.245903	-0.574552	-0.49912	-0.413258	1.07024	1.12989	-0.346471	-0.333652	-0.46637	-0.239157	-0.337498	-0.558046	-0.109069	-0.41387	0.133856	0.667952	0.471224	0.432844	0.432912	0.229703	-0.0231894	0.201818	-0.0301815	0.191498	0.360591	-0.243465	-0.406989	-0.380996	-0.131416	-0.850813	0.0397339	0.169387	-0.511443	0.565889	0.73252	-0.689488	0.687034	0.324309	0.0732919	0.120234	0.00624003	0.0533841
ENSG00000176222	ZNF404	-0.560822	-0.360841	-0.229253	-0.290339	0.0800306	-0.364916	0.558847	0.325293	0.3822	0.601348	1.59413	1.60787	0.734532	0.594356	0.395738	0.684981	0.590843	0.214493	1.35243	0.769299	-0.193417	0.85104	-0.0471161	0.220809	0.633621	0.777353	-0.150902	0.445194	-0.677201	0.461245	1.17299	0.301227	-0.0142546	-0.318826	-0.0701276	-1.29419	-0.325406	-0.33346	-1.0058	0.617373	1.18587	-1.19124	2.17491	1.00796	-0.554931	-0.783469	-0.215573	0.695823
ENSG00000267058	RP11-15A1.3	-0.34677	-0.207999	-0.0194268	-0.280489	0.031269	-0.0717116	0.421884	-0.128735	0.0764455	0.208325	0.997357	1.0243	0.174323	0.266056	-0.18687	0.15402	0.290164	-0.223899	0.527325	-0.0686729	-0.0942351	1.86883	0.933846	-0.0668059	0.250187	0.442509	-0.186734	0.236406	-0.525077	0.348767	0.878845	0.3767	0.014436	-0.651942	-0.709194	-1.14737	-0.23151	0.0314644	-0.33144	0.245746	1.06203	-0.841369	1.32406	0.142959	-0.480704	-0.612488	-0.144555	-0.0489755
ENSG00000267191	RP11-15A1.2	-0.207949	-0.181107	-0.106468	-0.172066	-0.105873	-0.177919	-0.0186196	0.0540094	0.132055	0.252771	0.883415	0.898235	0.157693	0.213256	0.0689424	0.194266	0.321331	0.0764819	0.302235	0.0344389	-0.0199792	0.0983772	0.0224429	0.0183718	0.149642	-0.0394657	-0.163841	-0.0749759	-0.220268	-0.0903136	0.25627	0.0636609	0.0422295	-0.103219	0.016293	-0.294614	-0.1967	-0.0633619	-0.205102	0.0487574	0.555958	-0.174191	0.735795	0.17236	-0.197342	-0.248221	-0.136943	-0.0754645
ENSG00000124459	ZNF45	0.289423	0.0806752	0.323882	0.359083	0.312839	0.360926	0.487034	-0.878763	-0.788277	-0.625624	0.696305	0.638508	-0.55103	-0.592889	-0.872482	-0.624363	-0.597557	-0.832969	-0.456656	-0.81894	0.412524	0.898761	1.17629	0.557888	0.817916	0.346916	0.0504	0.228094	-0.116825	0.213274	0.810471	-0.820233	-1.07277	-0.330314	0.111798	-0.967178	0.211928	0.273119	-0.733054	0.633261	0.766938	-0.946757	0.58992	0.557357	0.170245	0.198053	0.358667	0.580743
ENSG00000159905	ZNF221	0.214946	0.0527961	0.25998	0.0196916	0.0922052	0.0431541	0.191981	-0.414474	-0.36644	-0.325727	1.08477	1.34662	-0.113304	-0.209942	-0.398486	-0.169924	-0.3398	-0.433893	-0.0304388	-0.373595	0.209083	0.811921	0.743725	0.256586	0.424033	0.165323	-0.18177	0.222355	-0.252925	0.191267	0.355213	-0.241486	-0.391585	-0.331037	-0.252481	-0.456891	-0.0628547	0.0229182	-0.552478	0.419045	0.375557	-0.464143	0.389435	0.248962	-0.174007	-0.174914	-0.128121	-0.239924
ENSG00000204920	ZNF155	0.457209	0.100394	0.22621	0.18122	0.241412	0.376248	0.344291	-0.918712	-0.755205	-0.762253	0.843296	0.817651	-0.32069	-0.444929	-0.911823	-0.530458	-0.800554	-0.94555	-0.588957	-0.871284	0.51237	0.605088	0.839174	0.200884	0.484338	0.247101	-0.0340864	0.142937	-0.331251	0.178842	0.504982	-0.55868	-0.724928	-0.519642	-0.245197	-0.678377	0.300125	0.156762	-0.717761	0.489927	0.638619	-0.936676	0.444069	0.42307	0.206549	0.291762	0.231948	0.416215
ENSG00000266921	RP11-15A1.7	-0.107053	-0.0787369	0.310005	-0.0278383	0.0255027	-0.0436862	0.08496	0.152632	0.201272	0.208067	0.635744	0.492365	0.256187	0.365953	0.132238	0.311132	0.178589	0.111783	0.561729	0.352874	-0.092726	0.256356	0.314767	-0.0256283	-0.0712638	0.0173894	-0.108229	-0.0170559	-0.266063	0.0136583	-0.0169412	-0.195316	-0.227718	0.0306766	0.357961	-0.172712	-0.131028	-0.168875	-0.409595	-0.0418693	-0.0575022	-0.330524	0.244146	0.0778188	-0.305704	-0.327236	-0.0788802	0.0533915
ENSG00000159882	ZNF230	0.240719	-0.0371531	-0.0396121	0.143001	0.245281	0.361507	0.340984	-0.796975	-0.713922	-0.588572	0.953684	0.669715	-0.550426	-0.367655	-0.746976	-0.543036	-0.603554	-0.71366	-0.415017	-0.719744	0.256633	0.307192	0.684964	0.420661	0.694654	0.197537	-0.117989	0.248396	-0.364502	0.229093	0.674335	-0.594011	-0.845139	-0.506035	-0.177041	-0.727134	0.334182	-0.042383	-1.08777	0.442295	0.790713	-0.940268	0.467992	0.347283	0.0768854	0.152402	0.226986	0.815153
ENSG00000267144	AC067968.3	-0.0291788	-0.0306391	-0.0212977	-0.0268203	-0.0273223	-0.0282434	-0.00973702	-0.00657259	0.00752718	-0.00210099	0.0195554	0.0136469	0.000482781	0.00718661	-0.0125062	-0.00350756	0.0011197	-0.0126763	-0.00296134	-0.0142749	-0.0199197	-0.00770771	0.0134176	-0.0380878	-0.0257278	-0.0232433	-0.0317558	-0.0319722	-0.0309715	-0.0276507	-0.0208399	-0.0314551	-0.030898	-0.0309783	0.0136668	-0.0343308	-0.0311166	-0.0225126	-0.0321748	-0.0191146	-0.0138992	-0.0325799	-0.00760316	-0.0215758	-0.031353	-0.030085	-0.0277178	-0.0260957
ENSG00000159885	ZNF222	0.0859622	0.129988	0.222247	0.128241	0.174518	-0.205056	0.489272	-0.437992	-0.201214	-0.287292	1.40017	1.32718	0.222489	0.156606	-0.393588	0.107691	-0.206176	-0.462702	-0.113489	-0.23104	0.158508	0.451329	0.720107	0.132036	0.469791	0.0889001	-0.221449	0.100994	-0.628832	0.0422904	0.474303	-0.465781	-0.606243	-0.393815	0.253402	-0.807132	0.148386	-0.0148941	-0.913149	0.449713	0.677891	-0.863019	1.05107	0.525536	-0.387126	-0.373663	0.103465	0.767189
ENSG00000178386	ZNF223	0.321668	0.0638269	0.207788	-0.0464099	0.158902	-0.208947	0.374243	-0.557377	-0.246326	-0.215311	0.939202	0.720242	0.0330111	0.237303	-0.43266	-0.0682336	-0.159578	-0.433945	-0.297634	-0.513226	0.428192	0.234765	0.137247	0.50131	0.701756	0.0712629	0.184881	0.0601884	0.00864314	-0.00020686	0.500476	-0.563068	-0.711193	-0.234649	0.173493	-0.946538	0.392873	0.30254	-1.14638	0.421695	0.55935	-0.768578	0.622157	0.683825	0.205275	0.227467	0.484048	0.531785
ENSG00000186026	ZNF284	0.216342	0.0833356	0.214204	0.177271	0.243191	-0.0590077	0.235931	-0.790255	-0.675571	-0.564745	0.82336	0.739621	-0.372537	-0.35462	-0.681207	-0.418666	-0.562846	-0.676655	-0.369715	-0.602087	0.223189	0.501733	0.401212	0.468532	0.688229	0.213382	0.0430315	0.142306	-0.257514	0.134752	0.408991	-0.541479	-0.758109	-0.401282	-0.0955435	-0.812802	0.329061	0.142344	-0.997093	0.484582	0.519364	-0.741134	0.574952	0.451925	0.569394	0.665403	0.272446	0.739773
ENSG00000253021	RNU6-902P	-0.000552466	0.0036423	0.000961184	-0.00441396	-0.0044633	-0.00619444	-0.00915145	-0.00587685	-0.00721288	-0.00367663	0.00582394	0.00725819	-0.00915145	-0.00135894	0.000580681	-0.00706386	-0.00641552	-0.00711177	-0.00915145	0.0038582	-0.00387122	-0.00163713	-0.000916987	-0.00915145	-0.00915145	-0.00470067	0.001777	0.00149012	-0.00190009	0.00039501	-0.00915145	-0.00593308	-0.00504294	0.00106112	-0.00915145	-0.00448266	-0.00298483	-0.00626315	-0.00860232	-0.00834702	0.00387401	-0.00438124	0.000658362	0.0101959	-0.00135405	0.00174698	0.0103117	-0.00185077
ENSG00000267680	ZNF224	0.469141	0.0326907	0.127217	0.358711	0.379251	0.185598	0.401564	-0.875662	-0.728421	-0.633307	1.43916	1.39621	-0.276273	-0.369075	-0.640814	-0.502522	-0.714099	-0.800029	-0.272504	-0.715315	0.483388	0.0107768	0.432909	0.737181	1.01696	0.338866	0.181731	0.295972	-0.4817	0.181163	0.889469	-0.888356	-1.24725	-0.341395	0.189463	-0.801586	0.675619	0.189283	-1.51663	0.885038	1.04974	-0.883156	0.980384	0.815944	0.229459	0.241287	0.735649	1.26345
ENSG00000186019	AC084219.4	-0.456934	-0.279437	-0.00867739	0.00758561	0.00103803	-0.220537	-0.0417055	0.578511	0.677568	0.966203	1.81868	1.65392	0.796787	0.949507	0.588877	1.18703	1.01562	0.699437	0.68786	0.460992	-0.365647	0.639311	-0.302444	-0.0346505	0.161478	0.0853728	-0.258931	-0.0542967	-0.44665	-0.0554788	0.0322305	-0.0272518	-0.212676	-0.337102	0.0779665	-0.63311	-0.0772235	-0.372751	-0.789426	0.0309574	0.411273	-0.669893	1.19544	0.356843	-0.452996	-0.530398	-0.334719	-0.123481
ENSG00000256294	ZNF225	0.251223	0.0395335	0.327016	0.103064	0.201957	-0.0471557	0.406808	-0.553256	-0.500136	-0.319897	0.743415	0.727849	-0.241422	-0.241527	-0.479348	-0.361483	-0.340958	-0.457998	-0.153785	-0.445179	0.225712	0.678799	0.550074	0.534303	0.857017	0.263501	-0.0223323	0.240148	-0.321374	0.238853	0.669348	-0.528654	-0.716962	-0.359905	0.02917	-0.578094	0.0943679	0.0938754	-0.863542	0.645988	0.879113	-0.640852	0.497198	0.557183	-0.12991	-0.0115769	0.264563	0.609186
ENSG00000263002	ZNF234	0.337273	0.240886	0.471158	0.300257	0.419703	0.148518	0.426531	-0.931152	-0.984653	-0.81105	0.107423	0.0738941	-0.825872	-0.788188	-0.841231	-0.728297	-0.870151	-0.935198	-0.25699	-0.669515	0.28534	0.781088	0.880668	0.435251	0.708475	0.366302	0.0967493	0.341026	-0.0392918	0.361696	0.57048	-0.289135	-0.555023	-0.29737	0.135207	-0.817476	0.380052	0.208286	-0.633122	0.920697	0.941746	-0.804935	0.415826	0.504882	-0.0659715	-0.0112559	0.404734	0.802653
ENSG00000167380	ZNF226	-0.0258979	-0.354802	0.663049	0.291223	0.268097	0.180838	0.486404	-0.392642	-0.400513	-0.344263	0.489648	0.53656	-0.169271	-0.249983	-0.330262	-0.0552067	-0.368384	-0.454371	0.146601	-0.0762398	0.191707	0.463296	0.62812	0.6658	0.946223	0.328407	0.0163745	0.319482	-0.315201	0.275358	0.925315	-0.633903	-1.11464	-0.114647	0.333831	-0.95946	0.163043	0.139551	-1.23	0.854198	1.35915	-1.07348	1.41893	1.23342	-0.305251	-0.159344	0.494112	0.926756
ENSG00000131115	ZNF227	0.277996	0.0454608	0.0526917	0.127045	0.199567	0.274236	0.359403	-0.470668	-0.449522	-0.386755	0.89543	0.794065	-0.274269	-0.223819	-0.435876	-0.197988	-0.435981	-0.590778	0.14834	-0.235143	0.244515	0.410971	0.921177	0.711041	0.829361	0.434773	-0.118682	0.227605	-0.400299	0.198075	0.536099	-0.666445	-1.08249	-0.379706	-0.00735579	-0.936589	0.326237	-0.10879	-0.69575	0.803213	0.849445	-1.14833	0.712181	0.783482	-0.0513479	0.0873986	0.0744108	0.476627
ENSG00000159917	ZNF235	0.113715	0.0501814	-0.398121	0.331997	0.293349	0.253466	0.182202	-0.49202	-0.428	-0.200917	1.00417	0.983993	-0.182186	-0.253319	-0.296588	-0.152515	-0.225805	-0.408399	-0.0666214	-0.370876	0.156697	-0.220981	0.706859	0.294702	0.42258	0.591767	0.229671	0.275626	-0.304124	0.232436	0.361424	-0.609909	-0.773012	-0.239575	0.224404	-0.705059	0.338338	-0.0447655	-0.844056	0.607884	0.441826	-0.96883	0.635895	0.535339	-0.084679	-0.111843	0.462839	0.801372
ENSG00000159915	ZNF233	-0.442264	-0.468052	-0.0158244	-0.303238	-0.280268	-0.386041	0.0564133	0.0655116	0.37219	0.180293	1.61627	1.48807	0.505859	0.620914	0.145601	0.533044	0.336601	-0.0737163	0.366246	0.026833	-0.226272	-0.437802	0.244129	-0.233889	-0.0902459	1.0809	0.34264	0.116162	-0.520629	0.226319	0.163775	0.0441888	-0.0115377	-0.132043	-0.249647	-0.718006	-0.235553	-0.251605	-0.250888	-0.153016	-0.332815	-0.645607	1.27566	0.67377	-0.445891	-0.473725	0.0191323	0.354483
ENSG00000270679	CTC-512J12.7	0.132104	0.0824131	-0.116179	0.0870267	0.064859	-0.111045	0.0962328	-0.404391	-0.340137	-0.312747	0.194086	0.415251	-0.147275	-0.288625	-0.330672	-0.281054	-0.258966	-0.374489	-0.246681	-0.362911	0.182537	-0.034727	0.535184	0.199441	0.201509	0.102485	0.0933632	0.0172416	-0.0902338	-0.0342794	0.206526	-0.224252	-0.317621	-0.137395	-0.0308734	-0.24965	0.253657	0.121336	-0.41624	0.366431	0.211357	-0.268766	0.395624	0.187424	0.110602	0.0351644	0.350487	0.37248
ENSG00000267590	NDUFA3P1	0.013025	-0.0293253	-0.0930457	0.0975599	-0.00233965	0.00252477	-0.0311752	-0.156608	-0.107471	-0.120096	0.146738	0.204903	-0.065126	-0.104445	-0.167521	-0.11537	-0.128164	-0.155107	-0.0714667	-0.143087	0.0536405	0.000294154	0.41262	0.222451	-0.0178925	0.146869	0.0695969	0.0209065	-0.0695805	0.045043	0.00195785	-0.12294	-0.167374	-0.0852231	-0.178361	-0.163583	0.0805049	0.0893485	-0.217164	0.191512	0.0677381	-0.15331	0.292589	0.0792406	0.00198171	-0.0126896	0.110568	0.10634
ENSG00000062370	ZNF112	-0.0817918	-0.122281	0.345902	0.284876	0.270806	0.0202898	0.480891	-0.438098	-0.43801	-0.366658	1.52113	1.42706	-0.18543	-0.157141	-0.30706	-0.0873266	-0.39699	-0.490942	0.129154	-0.224272	0.132741	0.869644	-1.23858	0.409189	0.669418	0.64206	0.21055	0.49438	-0.103416	0.501045	0.574386	-0.485675	-0.691854	-0.28496	0.18368	-1.00544	-0.141235	0.244141	-0.705911	0.580703	0.781507	-0.578217	0.896997	0.652524	-0.0711239	-0.0458773	0.035809	-0.21493
ENSG00000267508	ZNF285	-0.498516	-0.157958	0.214971	-0.160222	-0.0894364	-0.253478	0.493096	0.303783	0.41046	0.490437	1.80838	1.71174	0.564216	0.562112	0.335745	0.689974	0.603568	0.321345	0.684503	0.288424	-0.0963118	0.122158	-0.440046	0.149491	0.449264	0.47902	-0.123635	0.301686	-0.446198	0.411446	0.713949	-0.273535	-0.270728	-0.229335	0.201473	-0.803842	-0.465915	-0.287351	-0.322668	0.320242	1.27521	-0.588488	0.54426	0.463697	-0.496078	-0.700987	-0.224135	0.050978
ENSG00000176761	ZNF285B	-0.00155055	-0.0352297	-0.0970639	-0.0749259	-0.019332	-0.0771978	-0.0237554	-0.138157	-0.117272	-0.101218	0.310331	0.36679	-0.03235	-0.0670804	-0.110268	-0.0991337	-0.10551	-0.139583	-0.0254271	-0.112756	-0.00705748	0.358982	0.10022	0.0689557	0.0909097	-0.00684798	-0.0493232	-0.0262492	-0.0601145	-0.0321299	0.00763627	-0.14398	-0.187633	-0.149508	-0.0881298	-0.165787	0.0427883	-0.0313606	-0.128131	0.16845	0.00858027	-0.134966	-0.0135913	0.0350083	0.0384037	0.0409176	0.00813588	0.0524971
ENSG00000167384	ZNF180	0.325348	0.0601229	0.171231	0.123842	0.260791	0.154522	0.522059	-0.772365	-0.681716	-0.538199	0.89296	0.78212	-0.459465	-0.446201	-0.754753	-0.527415	-0.489455	-0.735815	-0.652922	-0.82892	0.452392	0.49422	0.688613	0.76442	0.928386	0.225654	0.0532838	0.125635	0.0255401	0.0766145	0.706967	-0.739833	-0.998302	-0.471802	0.15811	-0.523186	-0.0167321	0.114343	-0.802823	0.586577	0.727249	-0.627955	0.365986	0.64123	0.319244	0.305231	0.460253	0.559269
ENSG00000267614	AC138472.6	-0.0249084	-0.0286936	0.0977522	-0.0279705	-0.0323852	-0.0304409	-0.00417296	-0.030414	-0.0332323	-0.0331242	-0.0349668	-0.0259459	-0.033519	-0.0346443	-0.0363556	-0.034143	-0.0296808	-0.0343847	-0.0368951	-0.0329255	-0.0202214	-0.0344529	-0.0338001	-0.0368951	-0.0368951	-0.0284196	-0.0075507	-0.0305469	-0.0319599	-0.0310579	-0.0368951	-0.0307361	-0.0290774	-0.035107	-0.0368951	0.00698453	-0.0148527	-0.0262335	-0.0185311	-0.0291207	-0.0302811	-0.0355437	-0.0272619	0.152538	-0.029506	-0.0300711	0.00870851	-0.0175722
ENSG00000230666	CEACAM22P	0.0456774	-0.0622721	0.734571	-0.101015	-0.0531217	-0.0953524	-0.0881254	-0.130121	-0.121543	-0.132145	-0.0373496	-0.0213408	-0.115612	-0.120895	-0.127767	-0.128324	-0.11249	-0.130507	-0.117782	-0.118095	0.00419891	-0.145949	-0.129133	-0.082932	-0.0218114	-0.0859319	0.115912	-0.0791679	-0.108863	-0.0706313	-0.0710619	-0.0869024	-0.097102	-0.116422	-0.0321807	0.507565	0.103	-0.0966123	-0.0991633	-0.0123641	-0.0967282	-0.124689	-0.0141918	0.612609	-0.100272	-0.0755615	0.195662	0.000749997
ENSG00000224366	AC138472.4	-0.00683096	-0.0080959	0.507896	-0.0174627	-0.000274502	-0.0173348	-0.0281967	-0.0247455	-0.0262502	-0.0224413	-0.0133301	-0.00982141	-0.0201944	-0.0233894	-0.0212909	-0.0238425	-0.0200489	-0.0241351	-0.0246347	-0.0163028	-0.00935615	-0.0237389	-0.0189066	-0.00653338	0.0264891	-0.00805868	0.0353745	-0.0120265	-0.0209616	-0.0145215	0.000614736	-0.0129794	-0.0117659	-0.00753378	0.00591353	0.0931333	0.0107513	-0.0110327	0.00570878	-0.00841247	-0.0178511	-0.019887	-0.00685408	-0.0161337	-0.012882	-0.0086747	0.0629887	-0.0107471
ENSG00000216588	IGSF23	-0.0995586	-0.114295	-0.104307	-0.0770523	-0.115937	-0.122392	-0.145693	-0.097452	-0.111464	-0.152339	-0.135021	-0.121752	-0.131125	-0.12319	-0.0824639	-0.107423	-0.136657	-0.153737	-0.135147	-0.0542894	-0.0990441	-0.0827491	-0.16555	-0.129371	-0.136662	-0.11912	-0.0308124	-0.137109	-0.146763	-0.131416	0.00532592	-0.112929	0.0773794	0.208863	0.174835	2.51538	-0.0500045	-0.134261	-0.0875096	-0.0643135	-0.125157	0.499305	-0.0692217	-0.0775567	-0.131053	-0.127641	1.28636	-0.0474316
ENSG00000266903	CTB-171A8.1	0.361208	-0.106899	0.677894	-0.219163	-0.119117	-0.30786	-0.118081	-0.185242	0.100782	-0.206586	-0.138824	0.0153405	0.0260906	0.0172482	-0.207308	-0.248625	-0.19092	-0.23216	-0.279959	-0.12581	0.532647	-0.478477	-0.568653	-0.34111	0.144511	-0.243416	0.608057	-0.196431	-0.315204	-0.148998	-0.171058	-0.329365	-0.198917	0.881077	3.71785	1.31266	0.645368	-0.21069	-0.389659	0.137872	-0.257579	0.5182	0.19844	-0.0255377	-0.282527	-0.156278	0.613823	1.0965
ENSG00000073008	PVR	-0.0529116	0.482476	0.757244	0.966698	0.819146	0.846863	0.0889461	-1.25711	-0.838831	-1.23398	-0.00409971	0.0789065	-0.439166	-0.332342	-1.22551	-0.225406	-0.998921	-1.43406	-0.86967	-0.989582	0.0687998	1.22815	-3.33957	0.255974	0.437683	0.113691	0.0911325	0.349615	-0.251335	0.492075	0.696039	0.0827923	-0.174236	0.0211949	0.419523	0.578253	1.12477	-0.0403569	-0.405781	1.10312	0.691973	-0.521506	1.09317	0.528236	-0.366981	-0.354902	-0.237945	-0.654751
ENSG00000186567	CEACAM19	-0.229853	-0.234248	0.032693	0.16646	0.243013	0.328002	0.0419021	-1.2638	-0.912418	-1.37263	0.642272	0.660643	-0.446303	-0.579317	-1.16069	-0.664332	-0.75965	-1.53993	-1.02503	-1.56864	-0.0663867	-0.610701	-3.16185	0.668324	0.736527	0.144509	-0.0318382	0.333165	-0.23309	0.364997	0.976053	-0.72009	-0.29469	0.00471937	0.687058	-0.271705	0.833365	0.0760226	0.0303038	1.68484	0.716753	-0.221065	0.917887	0.98388	0.877838	1.05768	-0.221786	-0.0186445
ENSG00000213892	CEACAM16	-0.0123208	-0.0237221	0.466632	-0.0605078	-0.0330155	-0.0615408	-0.0451481	-0.083292	-0.0871116	-0.085513	-0.0742414	-0.0647133	-0.0797554	-0.0841007	-0.080713	-0.0598117	-0.086134	-0.0868074	-0.0849357	-0.049195	0.0658429	-0.0857875	-0.0838695	0.0261729	-0.0167348	-0.0518982	0.0546172	-0.0605282	0.0830493	-0.0547701	-0.0357872	-0.0462204	-0.0676026	-0.0608399	-0.0247921	0.0914079	0.0865025	0.00511943	0.0746514	-0.0404063	-0.0593778	0.476594	0.3969	-0.0253632	-0.0600898	-0.0545855	-0.00828671	0.0142081
ENSG00000252200	snoZ6	0.00188215	-0.000428074	-0.00127826	-0.000342181	-0.000797573	0.000326073	-0.00387139	-0.00387139	-0.00387139	-0.00194522	-0.00387139	0.001152	-0.00208577	0.00402255	-0.000769473	-0.00387139	-0.00212052	-0.00387139	0.000882241	-0.00387139	-0.00165425	-0.0024091	-0.00387139	-0.00387139	-0.00387139	-0.00289819	-0.00387139	-0.0019729	-0.00166068	-0.00248848	-0.00387139	-0.00387139	-0.00309958	-0.00387139	-0.00387139	0.000819393	0.00104418	-0.00387139	0.0241016	0.00437785	-0.00387139	-0.00257623	-0.00387139	0.00316999	0.00322937	-0.00092457	-0.00387139	-0.00387139
ENSG00000142273	CBLC	-1.26286	-1.1581	-1.30369	-1.34938	-1.34342	-1.35373	1.41205	-1.29754	-1.27698	-1.40303	-1.39634	-1.35412	-1.2638	-1.32077	-1.36828	-1.37553	-1.38488	-1.41641	-1.39546	-1.41603	1.15626	-1.29799	-1.39701	0.29594	0.268557	-0.633242	2.4451	-1.29544	4.13643	-1.28583	0.615294	-1.38323	-1.41297	1.52564	2.04969	2.51084	0.303878	2.93463	-1.34839	-1.33193	-1.18421	2.42012	-0.395342	2.8476	4.16494	4.14186	2.733	-1.34573
ENSG00000187244	BCAM	0.757905	0.74489	-0.114857	0.761705	0.762168	0.762168	0.709759	-1.2764	-0.872049	-1.20954	-1.54935	-0.815298	-0.542405	-0.967932	-1.42809	-0.894353	-1.18468	-1.26296	-1.36797	-1.04971	0.749284	-1.57921	-4.59951	0.762168	0.762168	0.384764	0.155523	0.740833	0.27343	0.711663	0.762168	0.682051	0.59858	0.762168	0.762168	-0.274145	0.762168	0.725381	-0.450115	0.762168	0.638918	0.136211	0.626477	0.754724	0.677615	0.730513	0.280551	0.602921
ENSG00000130202	PVRL2	0.715887	0.800995	0.752977	0.586291	0.592016	0.305273	0.342053	-1.48566	-1.4275	-1.53473	-1.98825	-1.53521	-1.26508	-1.41598	-1.61164	-1.18966	-1.6183	-1.64076	-1.53223	-1.36222	0.776651	0.816536	-4.42491	0.75344	0.824319	0.135501	0.315111	0.281622	0.785365	0.303409	0.822068	-0.03894	-0.581984	0.391386	0.664515	0.395121	0.846459	0.737628	-1.56705	0.84859	0.618162	-0.532294	0.427518	0.789448	0.700186	0.699758	0.419622	0.695786
ENSG00000267282	CTB-129P6.4	0.184761	0.259648	0.0379792	-0.0351749	0.0403619	-0.0511305	0.0202035	-0.496469	-0.510187	-0.512321	-0.563635	-0.511846	-0.46752	-0.511544	-0.490461	-0.495808	-0.539426	-0.524905	-0.416852	-0.481625	0.382809	-0.1833	-0.354459	0.527114	0.7301	0.0501077	-0.00140436	0.157131	0.0820303	0.106105	0.4867	-0.363507	-0.417705	-0.1182	-0.166165	-0.150086	0.414787	0.0716687	-0.468639	0.282633	1.25818	-0.309177	0.129976	0.672912	0.145297	0.0665704	0.125171	0.598343
ENSG00000130203	APOE	0.58474	0.583119	0.58474	0.432844	0.548728	-0.616776	0.380004	0.58474	0.584284	0.58474	0.58474	0.58474	0.58474	0.58474	0.58474	0.58474	0.58474	0.58474	0.58474	0.58474	0.58474	-0.331327	-2.82181	0.513837	0.523861	0.373812	0.535518	-0.877299	-0.190059	-1.11538	0.189004	0.452411	-0.669833	0.560733	0.165376	0.58474	0.577125	0.387299	-1.72276	0.466556	0.568853	-1.14793	0.490034	-0.0622926	0.58474	0.583276	0.543783	0.577925
ENSG00000130208	APOC1	1.15645	0.608831	2.46717	-0.170531	0.166332	-1.79984	-0.678616	2.01333	0.399978	2.44806	-0.96808	-1.12676	0.100014	0.272324	1.41383	2.33732	2.44378	2.40877	2.03345	2.41567	1.48821	-0.593377	-1.64846	0.532499	-0.0369207	-1.35999	0.0419666	-1.976	-1.63643	-1.98834	0.153467	-1.54183	-2.22474	-0.956606	-1.50733	2.46717	2.37314	0.0719094	-1.10008	0.150027	1.25085	-1.40898	0.187127	-0.41897	0.805166	0.131364	0.879494	2.43566
ENSG00000214855	APOC1P1	-0.0365776	-0.131077	2.88459	-0.227954	-0.0851827	-0.355219	-0.349224	0.337743	-0.165289	1.08842	-0.31245	-0.32145	-0.218567	-0.205801	0.0097552	0.653643	1.06072	0.978303	0.342017	1.19954	0.043915	-0.173633	-0.392899	-0.146989	-0.249476	-0.362215	-0.248526	-0.392786	-0.397911	-0.392825	-0.183771	-0.378823	-0.41686	-0.366047	-0.375093	5.08149	0.40674	-0.248828	-0.346802	-0.220793	0.146322	-0.38047	-0.225325	-0.306647	-0.122769	-0.257738	-0.0897405	0.965517
ENSG00000267467	APOC4	-0.118968	-0.122423	0.928386	-0.132776	-0.0622826	-0.188283	-0.228712	0.0268934	-0.132364	0.204039	-0.128846	-0.120893	-0.153201	-0.160508	-0.0149547	0.0898305	0.286586	0.114923	0.345701	0.218437	-0.0874775	-0.199332	0.0224948	-0.0492222	-0.0270411	-0.188507	-0.137372	-0.197611	-0.202781	-0.193226	-0.0964356	-0.223219	-0.239531	-0.213854	-0.2143	5.3953	0.29846	-0.141008	-0.204909	-0.065801	0.196295	-0.204143	-0.0732779	-0.127396	-0.164156	-0.180161	-0.0499512	0.285574
ENSG00000234906	APOC2	-0.763174	-0.805946	0.762796	-0.396404	-0.0800029	-0.879843	-0.650361	2.43424	1.54351	2.86541	0.710303	0.437624	1.28969	1.51504	2.22765	2.45371	2.53863	2.54319	3.26879	3.20911	-0.372711	-1.1948	-0.878176	-0.501093	0.0886242	-0.758328	-0.417347	-0.821958	-0.68849	-0.801345	0.253937	-0.951537	-1.12243	0.659303	-0.132564	4.32887	2.14696	-0.0937685	-1.17808	-0.0360739	-0.653175	-0.707935	0.175279	-0.16184	-0.134388	-0.248582	1.07762	0.195018
ENSG00000267114	CTB-129P6.11	-0.116572	-0.364508	-0.242576	0.131637	0.0422278	0.0016996	0.350655	-0.162701	-0.194804	-0.0727427	0.636833	0.567933	-0.133078	-0.10016	-0.112515	-0.0770447	0.00167431	-0.134818	0.106033	-0.104337	-0.0158524	-0.232658	0.134491	0.38587	0.58633	0.11866	-0.0172602	0.0104713	-0.18819	0.00553305	0.445361	-0.459926	-0.45724	-0.120907	0.259729	-0.468381	-0.102823	-0.00630948	-0.365465	0.355024	0.69147	-0.392026	0.286546	0.413281	-0.0277386	0.138815	0.246125	0.385179
ENSG00000104853	CLPTM1	0.11727	0.0969497	0.097113	0.123908	0.112518	0.12171	0.0905209	-0.147456	0.0286862	0.00189634	0.0751923	0.109681	0.100597	0.0744494	-0.211353	-0.121953	-0.0221555	-0.0202332	-0.086942	-0.177694	0.108771	0.123904	-0.0917747	0.124058	0.124058	0.104843	0.0694626	0.0732551	0.0706684	0.0827672	0.124058	-0.212705	-0.613181	-0.226054	-0.155971	-0.340421	0.105536	0.102202	-0.0763711	0.123748	0.122924	-0.601255	0.116205	0.0900301	0.123518	0.124032	0.0975899	0.103627
ENSG00000266958	AC006126.3	0.013419	0.0109119	-0.0776778	-0.0456257	0.0317974	-0.0519305	0.0463948	-0.274705	-0.292319	-0.268365	-0.288408	-0.28893	-0.274617	-0.272806	-0.284814	-0.281243	-0.251377	-0.286855	-0.269332	-0.283505	0.128988	0.0596516	-0.174153	0.0334348	0.0646114	-0.127728	-0.135511	-0.111305	-0.0919305	-0.123466	0.32626	-0.220619	-0.286085	-0.0515958	0.0534697	-0.0474981	0.000334002	-0.0571321	-0.260968	0.135201	0.134772	-0.182291	-0.0261123	0.256756	0.41991	0.432039	-0.0692551	0.134877
ENSG00000007047	MARK4	-0.127017	-0.21908	-0.477107	0.203402	-0.0346016	0.348378	0.44656	-0.16759	0.37702	0.247629	0.443566	0.537275	0.631985	0.577516	0.061983	-0.0825044	0.260039	0.0856309	-0.684692	-0.542613	-0.0645848	0.126196	-0.396784	0.537	0.600255	0.172008	-0.714163	0.203924	-0.17335	0.215938	0.373759	-0.682468	-1.3633	-0.875366	-0.841904	-0.969561	0.142237	-0.345525	0.169744	0.0886651	0.809805	-1.39815	0.268596	0.281907	0.715056	0.740949	-0.76412	-0.39572
ENSG00000197380	DACT3	-0.270663	-0.632084	-1.68819	2.49467	2.19464	2.51987	1.66907	1.42868	1.92261	0.777602	0.146422	0.300707	1.8894	2.01911	1.57239	1.27181	0.916367	0.732886	1.7864	1.29331	-0.659121	-1.05306	-2.33341	1.21622	1.94884	2.206	0.574799	1.99618	-1.17602	1.9801	1.95297	0.623493	-1.09158	-1.18032	-0.911328	-2.23685	0.677508	-1.91607	-2.29133	0.428879	0.976339	-2.64948	-0.877167	0.980304	-1.53706	-1.01573	-0.173771	-0.395164
ENSG00000245598	DACT3-AS1	-0.195819	-0.238043	-0.310197	0.972378	0.583426	0.853725	0.144678	-0.0109796	0.100046	0.0310579	-0.11398	-0.116454	0.0790866	0.126608	0.0388418	0.0536906	0.151623	-0.0102688	0.177169	0.0124048	-0.196915	-0.331782	-0.267354	0.168277	0.28155	0.20078	-0.0649755	0.0178698	-0.233124	-0.0101233	0.0972019	-0.167029	-0.356652	-0.253063	-0.204109	-0.357317	-0.0136241	-0.301371	-0.399523	-0.200506	-0.0959017	-0.378313	-0.0925669	0.164642	-0.236424	-0.23155	-0.0691417	0.0805319
ENSG00000243560	RN7SL364P	-0.135401	-0.0726372	-0.213722	0.0655667	-0.0343219	-0.0927425	0.198554	-0.124667	-0.0996286	0.0361424	-0.230379	-0.215809	-0.0187706	-0.0126214	-0.140801	-0.103611	0.0186083	-0.0368951	-0.141159	-0.214194	-0.0526159	-0.318452	-0.112126	0.54125	0.250936	-0.0660128	-0.108772	-0.0613571	0.0763655	-0.0975152	0.0477173	0.0253736	-0.137207	-0.0937442	0.154042	-0.234807	0.294042	-0.0448874	-0.214142	0.0164139	0.129284	-0.277469	0.146506	0.432659	0.111306	0.0557214	-0.0253619	0.432415
[truncated: 6 more columns]

## Sheet: Table S10 SNP  annotation
Supplementary Table 10. Biological function annotation of important SNPs.
Category	GeneSet	N_genes	N_overlap	p	adjP	number	link	genes
Positional_gene_sets	chr19q13	896	42	2	8.3167e-43	8	4.9501e-42	SMG9:LYPD5:ZNF283:ZNF404:RP11-15A1	3:ZNF45:ZNF221:ZNF155:RP11-15A1	7:ZNF230:ZNF222:ZNF223:ZNF223:ZNF284:ZNF224:AC084219	4:ZNF225:ZNF234:ZNF226:ZNF227:ZNF235:ZNF233:ZNF112:ZNF229:ZNF180:CEACAM22P:IGSF23:PVR:CEACAM19:CEACAM16:CBLC:BCAM:PVRL2:APOE:APOC1:APOC1P1:APOC4-APOC2:APOC4:APOC2:CLPTM1:MARK4:EXOC3L2:DACT3:DACT3-AS1	http://www	gsea-msigdb	org/gsea/msigdb/human/geneset/chr19q13
GWAScatalog	Alzheimer's disease or HDL levels (pleiotropy)	51	15	1	6.68933e-15	7	3.85028e-13	CEACAM22P:IGSF23:PVR:CEACAM19:CEACAM16:CBLC:BCAM:APOE:APOC1:APOC1P1:APOC4-APOC2:APOC4:APOC2:CLPTM1:MARK4:EXOC3L2
GWAScatalog	Body mass index x age interaction	32	12	5	6.74084e-12	1	2.55391e-08	ZNF229:ZNF180:CEACAM22P:IGSF23:PVR:CBLC:BCAM:APOE:APOC1:CLPTM1:MARK4:EXOC3L2
GWAScatalog	Body mass index (age>50)	60	12	3	3.97884e-07	5	1.18785e-06	ZNF229:ZNF180:CEACAM22P:IGSF23:PVR:CBLC:BCAM:APOE:APOC1:CLPTM1:MARK4:EXOC3L2
GWAScatalog	Body mass index x sex x age interaction (4df test)	91	12	7	3.75024e-06	8	0.00015862	ZNF229:ZNF180:CEACAM22P:IGSF23:PVR:CBLC:BCAM:APOE:APOC1:CLPTM1:MARK4:EXOC3L2
GWAScatalog	Cerebrospinal AB1-42 levels in Alzheimer's disease dementia	16	8	7	8.767e-05	6	0.097088	CBLC:BCAM:APOE:APOC1:APOC1P1:APOC4-APOC2:APOC4:APOC2:CLPTM1
GWAScatalog	Cerebrospinal fluid t-tau levels in mild cognitive impairment	13	7	6	0.00870155	4	34.2919	BCAM:APOE:APOC1:APOC1P1:APOC4-APOC2:APOC4:APOC2:CLPTM1
GWAScatalog	Logical memory (immediate recall)	19	7	2	0.0114774	6	32.5056	BCAM:APOE:APOC1:APOC1P1:APOC4-APOC2:APOC4:APOC2:CLPTM1
GWAScatalog	Cerebrospinal fluid p-tau levels in mild cognitive impairment	19	7	2	0.0114774	6	32.5056	BCAM:APOE:APOC1:APOC1P1:APOC4-APOC2:APOC4:APOC2:CLPTM1	http://www	gsea-msigdb	org/gsea/msigdb/human/geneset/ROVERSI_GLIOMA_COPY_NUMBER_UP
GWAScatalog	Cerebrospinal fluid t-tau levels	19	7	2	0.0114774	6	32.5056	BCAM:APOE:APOC1:APOC1P1:APOC4-APOC2:APOC4:APOC2:CLPTM1
GWAScatalog	Carotid intima media thickness (maximum)	11	7	1	0.0324734	9	0.769917	BCAM:APOE:APOC1:APOC1P1:APOC4-APOC2:APOC4:APOC2:CLPTM1
GWAScatalog	Cerebrospinal fluid p-tau levels	15	7	2	0.0569402	1	3.36004	BCAM:APOE:APOC1:APOC1P1:APOC4-APOC2:APOC4:APOC2:CLPTM1
Chemical_and_Genetic_pertubation	ROVERSI_GLIOMA_COPY_NUMBER_UP	97	11	1	0.0681911	5	7.26907	CEACAM19:CBLC:BCAM:PVRL2:APOE:APOC1:APOC4-APOC2:APOC4:APOC2:CLPTM1:MARK4:EXOC3L2
Curated_gene_sets	ROVERSI_GLIOMA_COPY_NUMBER_UP	97	11	1	0.0681911	1	9.24011	CEACAM19:CBLC:BCAM:PVRL2:APOE:APOC1:APOC4-APOC2:APOC4:APOC2:CLPTM1:MARK4:EXOC3L2	http://www	gsea-msigdb	org/gsea/msigdb/human/geneset/ROVERSI_GLIOMA_COPY_NUMBER_UP
GWAScatalog	Alzheimer's disease (onset between ages 58 and 79)	14	7	1	0.372188	6	7.46592	CEACAM16:CBLC:BCAM:APOE:APOC1P1:APOC4-APOC2:APOC4:APOC2
GWAScatalog	Cerebrospinal AB1-42 levels in mild cognitive impairment	14	7	1	0.372188	6	7.46592	BCAM:APOE:APOC1:APOC1P1:APOC4-APOC2:APOC4:APOC2:CLPTM1
GWAScatalog	Alzheimer's disease or family history of Alzheimer's disease	49	9	1	0.798559	7	9.58625	CEACAM22P:IGSF23:PVR:CBLC:BCAM:APOE:CLPTM1:MARK4:EXOC3L2
GWAScatalog	Logical memory (delayed recall)	21	7	4	6.05653	1	3586.68	BCAM:APOE:APOC1:APOC1P1:APOC4-APOC2:APOC4:APOC2:CLPTM1
GWAScatalog	Carotid intima media thickness (mean)	30	7	7	9.66632	2	2032.72	BCAM:APOE:APOC1:APOC1P1:APOC4-APOC2:APOC4:APOC2:CLPTM1
GWAScatalog	Cerebrospinal fluid AB1-42 levels	47	7	2	405.578	5	91371.3	BCAM:APOE:APOC1:APOC1P1:APOC4-APOC2:APOC4:APOC2:CLPTM1
GWAScatalog	Hippocampal volume	48	7	2	812.507	6	5501.82	BCAM:APOE:APOC1:APOC1P1:APOC4-APOC2:APOC4:APOC2:CLPTM1
GWAScatalog	Cerebrospinal AB1-42 levels in normal cognition	53	7	5	848.608	1	2.94004e+06	BCAM:APOE:APOC1:APOC1P1:APOC4-APOC2:APOC4:APOC2:CLPTM1
GWAScatalog	Hippocampal volume in Alzheimer's disease dementia	43	7	1	2391.99	3	22556.2	BCAM:APOE:APOC1:APOC1P1:APOC4-APOC2:APOC4:APOC2:CLPTM1
Reactome	REACTOME_RNA_POLYMERASE_II_TRANSCRIPTION	1299	16	4	46882.2	7	3.91432e+07	ZNF45:ZNF221:ZNF155:ZNF230:ZNF222:ZNF223:ZNF223:ZNF224:ZNF225:ZNF234:ZNF226:ZNF227:ZNF235:ZNF233:ZNF112:ZNF180:APOE	http://www	gsea-msigdb	org/gsea/msigdb/human/geneset/REACTOME_RNA_POLYMERASE_II_TRANSCRIPTION
Canonical_Pathways	REACTOME_RNA_POLYMERASE_II_TRANSCRIPTION	1299	16	4	46882.2	1	3.80866e+08	ZNF45:ZNF221:ZNF155:ZNF230:ZNF222:ZNF223:ZNF223:ZNF224:ZNF225:ZNF234:ZNF226:ZNF227:ZNF235:ZNF233:ZNF112:ZNF180:APOE
Curated_gene_sets	REACTOME_RNA_POLYMERASE_II_TRANSCRIPTION	1299	16	4	46882.2	1	4.5125e+09	ZNF45:ZNF221:ZNF155:ZNF230:ZNF222:ZNF223:ZNF223:ZNF224:ZNF225:ZNF234:ZNF226:ZNF227:ZNF235:ZNF233:ZNF112:ZNF180:APOE	http://www	gsea-msigdb	org/gsea/msigdb/human/geneset/REACTOME_RNA_POLYMERASE_II_TRANSCRIPTION
TF_targets	ZNF33A_TARGET_GENES	204	8	3	860981	3	4.40999e+09	ZNF221:ZNF155:RP11-15A1	http://www	gsea-msigdb	org/gsea/msigdb/human/geneset/REACTOME_RNA_POLYMERASE_II_TRANSCRIPTION
GWAScatalog	LDL cholesterol levels	216	7	1	2.02389e+06	1	9.00204e+10	ZNF180:CEACAM16:APOE:APOC1:APOC2:CLPTM1:MARK4	7:ZNF230:ZNF223:ZNF223:ZNF224:AC084219	4:ZNF225	http://www	gsea-msigdb	org/gsea/msigdb/human/geneset/ZNF33A_TARGET_GENES
GWAScatalog	Cerebral amyloid deposition positivity (PET imaging)	4	3	2	2.54413e+06	4	5.34444e+07	APOE:APOC1:APOC1P1
GWAScatalog	Alzheimer's disease	102	6	3	3.29817e+06	5	8.35193e+08	ZNF224:PVR:BCAM:APOE:APOC1:EXOC3L2
GWAScatalog	Quantitative traits	20	4	4	5.4512e+06	8	4.48631e+07	APOE:APOC1:APOC4-APOC2:APOC4:APOC2
GO_cc	GOCC_PROTEIN_LIPID_COMPLEX	37	4	6	5.76633e+06	0	2.03739e+16	APOE:APOC1:APOC4-APOC2:APOC4:APOC2
Reactome	REACTOME_NR1H3_NR1H2_REGULATE_GENE_EXPRESSION_LINKED_TO_CHOLESTEROL_TRANSPORT_AND_EFFLUX	37	4	6	5.76633e+06	0	3339791680560480	APOE:APOC1:APOC4-APOC2:APOC4:APOC2
Canonical_Pathways	REACTOME_NR1H3_NR1H2_REGULATE_GENE_EXPRESSION_LINKED_TO_CHOLESTEROL_TRANSPORT_AND_EFFLUX	37	4	6	5.76633e+06	0	6239393163804050	APOE:APOC1:APOC4-APOC2:APOC4:APOC2
Curated_gene_sets	REACTOME_NR1H3_NR1H2_REGULATE_GENE_EXPRESSION_LINKED_TO_CHOLESTEROL_TRANSPORT_AND_EFFLUX	37	4	6	5.76633e+06	0	9836130727890130	APOE:APOC1:APOC4-APOC2:APOC4:APOC2
GWAScatalog	Reading or mathematical ability	3	3	5	6.43219e+06	1	1.89107e+09	LYPD5:ZNF404:ZNF45	http://www	gsea-msigdb	org/gsea/msigdb/human/geneset/REACTOME_PLASMA_LIPOPROTEIN_ASSEMBLY
GWAScatalog	Body mass index	1149	13	7	8.31799e+06	1	3.32912e+10	ZNF45:ZNF229:ZNF180:CEACAM22P:IGSF23:PVR:CBLC:BCAM:APOE:APOC1:CLPTM1:MARK4:EXOC3L2	http://www	gsea-msigdb	org/gsea/msigdb/human/geneset/GOCC_TRIGLYCERIDE_RICH_PLASMA_LIPOPROTEIN_PARTICLE
GWAScatalog	Alzheimer's disease in hypertension	8	3	3	1.40133e+07	4	6.31697e+08	BCAM:APOE:APOC1
GO_bp	GOBP_PHOSPHOLIPID_EFFLUX	14	3	2	2.55463e+07	0	5.23334e+16	APOE:APOC1:APOC2
GWAScatalog	Parental longevity (father's attained age)	19	4	3	6.4092e+07	6	7.12947e+08	APOE:APOC1:MARK4:EXOC3L2	http://www	gsea-msigdb	org/gsea/msigdb/human/geneset/REACTOME_PLASMA_LIPOPROTEIN_ASSEMBLY
Reactome	REACTOME_PLASMA_LIPOPROTEIN_ASSEMBLY	19	4	3	6.4092e+07	3	1.1041e+07	APOE:APOC1:APOC4-APOC2:APOC4:APOC2	http://www	gsea-msigdb	org/gsea/msigdb/human/geneset/GOCC_HIGH_DENSITY_LIPOPROTEIN_PARTICLE
GO_cc	GOCC_TRIGLYCERIDE_RICH_PLASMA_LIPOPROTEIN_PARTICLE	19	4	3	6.4092e+07	3	6.73688e+10	APOE:APOC1:APOC4-APOC2:APOC4:APOC2
Canonical_Pathways	REACTOME_PLASMA_LIPOPROTEIN_ASSEMBLY	19	4	3	6.4092e+07	5	6.25222e+08	APOE:APOC1:APOC4-APOC2:APOC4:APOC2	http://www	gsea-msigdb	org/gsea/msigdb/human/geneset/REACTOME_PLASMA_LIPOPROTEIN_ASSEMBLY
Curated_gene_sets	REACTOME_PLASMA_LIPOPROTEIN_ASSEMBLY	19	4	3	6.4092e+07	7	8.82592e+09	APOE:APOC1:APOC4-APOC2:APOC4:APOC2	http://www	gsea-msigdb	org/gsea/msigdb/human/geneset/GOCC_PROTEIN_LIPID_COMPLEX
TF_targets	ZNF260_TARGET_GENES	753	9	7	7.68462e+07	0	2630227831589760	LYPD5:ZNF283:ZNF404:RP11-15A1	http://www	gsea-msigdb	org/gsea/msigdb/human/geneset/GOCC_CHYLOMICRON
GWAScatalog	LDL cholesterol	148	6	2	7.88173e+07	4	2.54367e+09	CBLC:BCAM:APOE:APOC1:APOC4-APOC2:APOC4:APOC2	http://www	gsea-msigdb	org/gsea/msigdb/human/geneset/REACTOME_NR1H3_NR1H2_REGULATE_GENE_EXPRESSION_LINKED_TO_CHOLESTEROL_TRANSPORT_AND_EFFLUX
GO_bp	GOBP_TRIGLYCERIDE_RICH_LIPOPROTEIN_PARTICLE_CLEARANCE	6	3	1	1.24338e+08	0	7615688443025960	APOE:APOC1:APOC2
GWAScatalog	Very long-chain saturated fatty acid levels (fatty acid 20:0)	25	4	1	1.78863e+08	1	9.00204e+10	APOE:APOC4-APOC2:APOC4:APOC2:CLPTM1	http://www	gsea-msigdb	org/gsea/msigdb/human/geneset/REACTOME_NR1H3_NR1H2_REGULATE_GENE_EXPRESSION_LINKED_TO_CHOLESTEROL_TRANSPORT_AND_EFFLUX
GO_cc	GOCC_HIGH_DENSITY_LIPOPROTEIN_PARTICLE	25	4	1	1.78863e+08	5	9.47365e+08	APOE:APOC1:APOC4-APOC2:APOC4:APOC2	http://www	gsea-msigdb	org/gsea/msigdb/human/geneset/REACTOME_NR1H2_AND_NR1H3_MEDIATED_SIGNALING
GWAScatalog	Ideal cardiovascular health (clinical)	2	2	3	2.44448e+08	0	4.48646e+16	APOE:APOC1	http://www	gsea-msigdb	org/gsea/msigdb/human/geneset/GOBP_TRIGLYCERIDE_RICH_LIPOPROTEIN_PARTICLE_CLEARANCE
Curated_gene_sets	KOYAMA_SEMA3B_TARGETS_UP	253	6	6	3.01739e+08	0	5.84711e+16	ZNF226:ZNF112:ZNF180:PVRL2:CLPTM1:MARK4	http://www	gsea-msigdb	org/gsea/msigdb/human/geneset/GOBP_VERY_LOW_DENSITY_LIPOPROTEIN_PARTICLE_CLEARANCE
Chemical_and_Genetic_pertubation	KOYAMA_SEMA3B_TARGETS_UP	253	6	6	3.01739e+08	0	7152474251394700	ZNF226:ZNF112:ZNF180:PVRL2:CLPTM1:MARK4	7:ZNF230:ZNF223:ZNF223:ZNF224:ZNF234:ZNF227:ZNF233	http://www	gsea-msigdb	org/gsea/msigdb/human/geneset/ZNF140_TARGET_GENES
Curated_gene_sets	CHEN_HOXA5_TARGETS_9HR_UP	214	6	2	4.06322e+08	0	2.60484e+16	ZNF45:ZNF155:ZNF222:ZNF227:ZNF112:ZNF180	http://www	gsea-msigdb	org/gsea/msigdb/human/geneset/REACTOME_NR1H3_NR1H2_REGULATE_GENE_EXPRESSION_LINKED_TO_CHOLESTEROL_TRANSPORT_AND_EFFLUX
Chemical_and_Genetic_pertubation	CHEN_HOXA5_TARGETS_9HR_UP	214	6	2	4.06322e+08	0	4096763650114490	ZNF45:ZNF155:ZNF222:ZNF227:ZNF112:ZNF180	http://www	gsea-msigdb	org/gsea/msigdb/human/geneset/REACTOME_NR1H2_AND_NR1H3_MEDIATED_SIGNALING
Reactome	REACTOME_PLASMA_LIPOPROTEIN_ASSEMBLY_REMODELING_AND_CLEARANCE	73	4	9	5.18169e+08	0	3.14861e+16	APOE:APOC1:APOC4-APOC2:APOC4:APOC2
Canonical_Pathways	REACTOME_PLASMA_LIPOPROTEIN_ASSEMBLY_REMODELING_AND_CLEARANCE	73	4	9	5.18169e+08	0	588222844751553	APOE:APOC1:APOC4-APOC2:APOC4:APOC2
Curated_gene_sets	REACTOME_PLASMA_LIPOPROTEIN_ASSEMBLY_REMODELING_AND_CLEARANCE	73	4	9	5.18169e+08	0	7727563464120820	APOE:APOC1:APOC4-APOC2:APOC4:APOC2
GWAScatalog	Alzheimer's disease in hypertension-negative individuals	9	3	4	7.04203e+08	6	7.14871e+09	BCAM:APOE:APOC1	http://www	gsea-msigdb	org/gsea/msigdb/human/geneset/REACTOME_NR1H2_AND_NR1H3_MEDIATED_SIGNALING
GWAScatalog	Cognitive impairment test score	3	2	9	7.22057e+08	0	1.2653e+16	APOE:APOC1
GWAScatalog	Apolipoprotein Levels	3	2	9	7.22057e+08	0	1.2653e+16	APOE:APOC1	http://www	gsea-msigdb	org/gsea/msigdb/human/geneset/CHEN_HOXA5_TARGETS_9HR_UP
GO_bp	GOBP_VERY_LOW_DENSITY_LIPOPROTEIN_PARTICLE_CLEARANCE	7	3	1	9.65085e+08	0	7615688443025960	APOE:APOC1:APOC2	3:ZNF221:ZNF224:ZNF234:ZNF233:CLPTM1	http://www	gsea-msigdb	org/gsea/msigdb/human/geneset/ZNF260_TARGET_GENES
TF_targets	ZNF30_TARGET_GENES	1349	11	2	2.0469e+09	0	614557346497599	LYPD5:ZNF404:RP11-15A1
GO_cc	GOCC_CHYLOMICRON	12	3	1	2.27354e+09	0	3.096e+16	APOE:APOC1:APOC2	http://www	gsea-msigdb	org/gsea/msigdb/human/geneset/REACTOME_PLASMA_LIPOPROTEIN_ASSEMBLY_REMODELING_AND_CLEARANCE
GWAScatalog	Low density lipoprotein cholesterol levels	232	5	6	2.71687e+09	0	676883331669867	IGSF23:PVRL2:APOE:APOC1:APOC2
GWAScatalog	Mental health study participation (completed survey)	26	3	1	4.24881e+09	0	1.80146e+16	APOE:APOC1:APOC1P1
TF_targets	ZNF140_TARGET_GENES	626	9	1	5.7317e+09	0	87704223145915	ZNF45:ZNF155:RP11-15A1	http://www	gsea-msigdb	org/gsea/msigdb/human/geneset/CHEN_HOXA5_TARGETS_9HR_UP
Reactome	REACTOME_NR1H2_AND_NR1H3_MEDIATED_SIGNALING	47	4	1	6.14432e+09	0	6675676539833460	APOE:APOC1:APOC4-APOC2:APOC4:APOC2	http://www	gsea-msigdb	org/gsea/msigdb/human/geneset/GOBP_PHOSPHOLIPID_EFFLUX
Canonical_Pathways	REACTOME_NR1H2_AND_NR1H3_MEDIATED_SIGNALING	47	4	1	6.14432e+09	0	1.24715e+16	APOE:APOC1:APOC4-APOC2:APOC4:APOC2
Curated_gene_sets	REACTOME_NR1H2_AND_NR1H3_MEDIATED_SIGNALING	47	4	1	6.14432e+09	0	2097147237060130	APOE:APOC1:APOC4-APOC2:APOC4:APOC2	http://www	gsea-msigdb	org/gsea/msigdb/human/geneset/KOYAMA_SEMA3B_TARGETS_UP
GWAScatalog	Cerebrospinal fluid p-Tau181p:AB1-42 ratio	7	2	6	7.73939e+09	0	7136828245495160	APOE:APOC1	http://www	gsea-msigdb	org/gsea/msigdb/human/geneset/REACTOME_PLASMA_LIPOPROTEIN_ASSEMBLY_REMODELING_AND_CLEARANCE
Reactome	REACTOME_NECTIN_NECL_TRANS_HETERODIMERIZATION	7	2	6	7.73939e+09	0	1.2449e+16	PVR:PVRL2	3:ZNF45:ZNF221:ZNF155:RP11-15A1	7:ZNF284:ZNF224:ZNF233:MARK4	http://www	gsea-msigdb	org/gsea/msigdb/human/geneset/ZNF30_TARGET_GENES
Canonical_Pathways	REACTOME_NECTIN_NECL_TRANS_HETERODIMERIZATION	7	2	6	7.73939e+09	0	2.09315e+16	PVR:PVRL2
Curated_gene_sets	REACTOME_NECTIN_NECL_TRANS_HETERODIMERIZATION	7	2	6	7.73939e+09	0	3142623691829900	PVR:PVRL2
GWAScatalog	Cingulate cortical amyloid beta load	4	2	1	9.42157e+09	0	2387234742758500	APOE:APOC1	http://www	gsea-msigdb	org/gsea/msigdb/human/geneset/KOYAMA_SEMA3B_TARGETS_UP
GWAScatalog	Lipid metabolism phenotypes	30	3	2	2.13709e+10	0	2.64748e+16	APOE:APOC1:APOC2	http://www	gsea-msigdb	org/gsea/msigdb/human/geneset/REACTOME_PLASMA_LIPOPROTEIN_ASSEMBLY_REMODELING_AND_CLEARANCE
Reactome	REACTOME_VLDL_ASSEMBLY	5	2	3	2.33176e+10	0	8912788215442400	APOC1:APOC4-APOC2:APOC4	http://www	gsea-msigdb	org/gsea/msigdb/human/geneset/REACTOME_VLDL_ASSEMBLY
Canonical_Pathways	REACTOME_VLDL_ASSEMBLY	5	2	3	2.33176e+10	0	1.42722e+16	APOC1:APOC4-APOC2:APOC4	http://www	gsea-msigdb	org/gsea/msigdb/human/geneset/REACTOME_PLASMA_LIPOPROTEIN_CLEARANCE
Curated_gene_sets	REACTOME_VLDL_ASSEMBLY	5	2	3	2.33176e+10	0	1909043403076780	APOC1:APOC4-APOC2:APOC4	http://www	gsea-msigdb	org/gsea/msigdb/human/geneset/REACTOME_VLDL_CLEARANCE
GWAScatalog	Cerebral amyloid deposition (PET imaging)	34	3	3	2.46203e+10	0	3.68319e+16	APOE:APOC1:APOC1P1
Canonical_Pathways	WP_STATIN_INHIBITION_OF_CHOLESTEROL_PRODUCTION	31	3	2	4.47775e+10	0	1.2606e+16	APOE:APOC1:APOC2	http://www	gsea-msigdb	org/gsea/msigdb/human/geneset/REACTOME_NECTIN_NECL_TRANS_HETERODIMERIZATION
Curated_gene_sets	WP_STATIN_INHIBITION_OF_CHOLESTEROL_PRODUCTION	31	3	2	4.47775e+10	0	1.76648e+16	APOE:APOC1:APOC2	http://www	gsea-msigdb	org/gsea/msigdb/human/geneset/WP_STATIN_INHIBITION_OF_CHOLESTEROL_PRODUCTION
Wikipathways	WP_STATIN_INHIBITION_OF_CHOLESTEROL_PRODUCTION	31	3	2	4.47775e+10	0	1.79422e+16	APOE:APOC1:APOC2	http://www	gsea-msigdb	org/gsea/msigdb/human/geneset/REACTOME_VLDL_ASSEMBLY
GO_bp	GOBP_PROTEIN_CONTAINING_COMPLEX_REMODELING	31	3	2	4.47775e+10	0	4743176808349610	APOE:APOC1:APOC2
GO_mf	GOMF_DNA_BINDING_TRANSCRIPTION_FACTOR_ACTIVITY	1171	10	3	7.95679e+10	0	4291909948399610	ZNF404:ZNF221:ZNF284:ZNF224:ZNF225:ZNF226:ZNF227:ZNF112:ZNF229:ZNF180	http://www	gsea-msigdb	org/gsea/msigdb/human/geneset/REACTOME_PLASMA_LIPOPROTEIN_CLEARANCE
GWAScatalog	Parental longevity (mother's attained age)	6	2	4	8.44142e+10	0	5.35883e+16	APOE:APOC1	http://www	gsea-msigdb	org/gsea/msigdb/human/geneset/REACTOME_VLDL_CLEARANCE
Reactome	REACTOME_VLDL_CLEARANCE	6	2	4	8.44142e+10	0	1.00153e+16	APOC1:APOC4-APOC2:APOC4
Canonical_Pathways	REACTOME_VLDL_CLEARANCE	6	2	4	8.44142e+10	0	1.66316e+16	APOC1:APOC4-APOC2:APOC4	http://www	gsea-msigdb	org/gsea/msigdb/human/geneset/WP_STATIN_INHIBITION_OF_CHOLESTEROL_PRODUCTION
Curated_gene_sets	REACTOME_VLDL_CLEARANCE	6	2	4	8.44142e+10	0	2420207945377270	APOC1:APOC4-APOC2:APOC4	http://www	gsea-msigdb	org/gsea/msigdb/human/geneset/WP_STATIN_INHIBITION_OF_CHOLESTEROL_PRODUCTION
GO_mf	GOMF_PHOSPHATIDYLCHOLINE_STEROL_O_ACYLTRANSFERASE_ACTIVATOR_ACTIVITY	6	2	4	8.44142e+10	0	4291909948399610	APOE:APOC1	http://www	gsea-msigdb	org/gsea/msigdb/human/geneset/OISHI_CHOLANGIOMA_STEM_CELL_LIKE_UP
Reactome	REACTOME_PLASMA_LIPOPROTEIN_CLEARANCE	36	3	3	8.63468e+10	0	9128822531526840	APOE:APOC1:APOC4-APOC2:APOC4	http://www	gsea-msigdb	org/gsea/msigdb/human/geneset/REACTOME_VLDL_ASSEMBLY
Canonical_Pathways	REACTOME_PLASMA_LIPOPROTEIN_CLEARANCE	36	3	3	8.63468e+10	0	1.49226e+16	APOE:APOC1:APOC4-APOC2:APOC4	http://www	gsea-msigdb	org/gsea/msigdb/human/geneset/REACTOME_HDL_REMODELING
Curated_gene_sets	REACTOME_PLASMA_LIPOPROTEIN_CLEARANCE	36	3	3	8.63468e+10	0	2.0911e+16	APOE:APOC1:APOC4-APOC2:APOC4	http://www	gsea-msigdb	org/gsea/msigdb/human/geneset/REACTOME_CHYLOMICRON_REMODELING
GWAScatalog	Apolipoprotein B levels	197	5	2	8.79766e+10	0	3.35341e+16	IGSF23:CEACAM16:CBLC:APOC1:CLPTM1	http://www	gsea-msigdb	org/gsea/msigdb/human/geneset/REACTOME_CHYLOMICRON_ASSEMBLY
Curated_gene_sets	OISHI_CHOLANGIOMA_STEM_CELL_LIKE_UP	331	6	2	8.84254e+10	0	1.87332e+16	ZNF45:ZNF155:ZNF222:ZNF224:ZNF225:ZNF226
Chemical_and_Genetic_pertubation	OISHI_CHOLANGIOMA_STEM_CELL_LIKE_UP	331	6	2	8.84254e+10	0	2455220991193120	ZNF45:ZNF155:ZNF222:ZNF224:ZNF225:ZNF226	http://www	gsea-msigdb	org/gsea/msigdb/human/geneset/REACTOME_PLASMA_LIPOPROTEIN_CLEARANCE
GWAScatalog	Alzheimer's disease (age of onset)	15	2	0	3355707560265470	0	3159362968973340	APOE:APOC1	http://www	gsea-msigdb	org/gsea/msigdb/human/geneset/REACTOME_NECTIN_NECL_TRANS_HETERODIMERIZATION
GWAScatalog	Alzheimer's disease biomarkers	16	2	0	3830653929022800	0	3531384090817890	APOE:APOC1	http://www	gsea-msigdb	org/gsea/msigdb/human/geneset/REACTOME_VLDL_CLEARANCE
GWAScatalog	Advanced age-related macular degeneration	52	3	0	1.17175e+16	0	1.20581e+16	APOE:MARK4:EXOC3L2	http://www	gsea-msigdb	org/gsea/msigdb/human/geneset/OISHI_CHOLANGIOMA_STEM_CELL_LIKE_UP
GWAScatalog	Parental longevity (combined parental age at death)	10	2	0	1.44652e+16	0	1.45474e+16	APOE:APOC1	http://www	gsea-msigdb	org/gsea/msigdb/human/geneset/REACTOME_NECTIN_NECL_TRANS_HETERODIMERIZATION
Reactome	REACTOME_HDL_REMODELING	10	2	0	1.44652e+16	0	1.99378e+16	APOE:APOC2
Reactome	REACTOME_CHYLOMICRON_REMODELING	10	2	0	1.44652e+16	0	1.99378e+16	APOE:APOC2	http://www	gsea-msigdb	org/gsea/msigdb/human/geneset/REACTOME_CHYLOMICRON_ASSEMBLY
Reactome	REACTOME_CHYLOMICRON_ASSEMBLY	10	2	0	1.44652e+16	0	1.99378e+16	APOE:APOC2	http://www	gsea-msigdb	org/gsea/msigdb/human/geneset/REACTOME_HDL_REMODELING
Canonical_Pathways	REACTOME_CHYLOMICRON_ASSEMBLY	10	2	0	1.44652e+16	0	319267201868349	APOE:APOC2	http://www	gsea-msigdb	org/gsea/msigdb/human/geneset/WP_LIPID_PARTICLES_COMPOSITION
Canonical_Pathways	REACTOME_HDL_REMODELING	10	2	0	1.44652e+16	0	319267201868349	APOE:APOC2	http://www	gsea-msigdb	org/gsea/msigdb/human/geneset/REACTOME_CHYLOMICRON_REMODELING
Canonical_Pathways	WP_LIPID_PARTICLES_COMPOSITION	10	2	0	1.44652e+16	0	319267201868349	APOE:APOC2
Canonical_Pathways	REACTOME_CHYLOMICRON_REMODELING	10	2	0	1.44652e+16	0	319267201868349	APOE:APOC2	http://www	gsea-msigdb	org/gsea/msigdb/human/geneset/H1_6_TARGET_GENES
TF_targets	H1_6_TARGET_GENES	460	6	0	1.76756e+16	0	3745406536831700	LYPD5:ZNF283:ZNF234:ZNF180:PVRL2:MARK4	3:ZNF221:ZNF223:ZNF223:ZNF234:ZNF227:ZNF112:MARK4	http://www	gsea-msigdb	org/gsea/msigdb/human/geneset/ZNF8_TARGET_GENES
GWAScatalog	Serum metabolite levels (CMS)	60	3	0	1.79601e+16	0	176607341117652	PVRL2:APOE:APOC1	4:ZNF225:ZNF227:ZNF233:MARK4	http://www	gsea-msigdb	org/gsea/msigdb/human/geneset/ZNF784_TARGET_GENES
TF_targets	ZNF8_TARGET_GENES	905	8	0	2.01547e+16	0	3745406536831700	ZNF404:RP11-15A1	http://www	gsea-msigdb	org/gsea/msigdb/human/geneset/GOCC_LOW_DENSITY_LIPOPROTEIN_PARTICLE
GWAScatalog	Lipoprotein-associated phospholipase A2 activity and mass	12	2	0	2.11665e+16	0	2.03612e+16	APOE:APOC1	http://www	gsea-msigdb	org/gsea/msigdb/human/geneset/GOMF_PHOSPHATIDYLCHOLINE_STEROL_O_ACYLTRANSFERASE_ACTIVATOR_ACTIVITY
GO_cc	GOCC_LOW_DENSITY_LIPOPROTEIN_PARTICLE	12	2	0	2.11665e+16	0	4271394225301170	APOE:APOC2	http://www	gsea-msigdb	org/gsea/msigdb/human/geneset/GOMF_DNA_BINDING_TRANSCRIPTION_FACTOR_ACTIVITY
TF_targets	ZNF784_TARGET_GENES	492	6	0	2.53942e+16	0	404493372934617	ZNF221:AC084219	3:AC084219	4:ZNF225:ZNF227:MARK4	http://www	gsea-msigdb	org/gsea/msigdb/human/geneset/ZNF329_TARGET_GENES
TF_targets	ZNF329_TARGET_GENES	515	6	0	3.24236e+16	0	4519041927954580	ZNF404:RP11-15A1	http://www	gsea-msigdb	org/gsea/msigdb/human/geneset/GOBP_PROTEIN_CONTAINING_COMPLEX_REMODELING

[truncated: 2 more sheets: Table S11  AD mouse DEG, Table S12 coexp]
